# Supplementary material for: Metabolic changes of the acetogen Clostridium sp. AWRP through adaptation to acetate challenge
Source: Front Microbiol. 2022 Dec 7;13:982442. doi: 10.3389/fmicb.2022.982442 (PMC9768041; doi:10.3389/fmicb.2022.982442)
Supplement: Supplementary file 2 [file Table_1.XLSX]

## Sheet: Table S3
Table S3. Entire transcriptome profiles of AWRP and 46T-a at the exponential phase
locus	class	gene	definition	FPKM_WT	FPKM_46T-a	log2(fold_change)	p_value	q_value(FDR)	COG	KEGG_ko
DMR38_00005	with_protein	dnaA	chromosomal replication initiator protein DnaA	287.564	326.224	0.18198	0.4067	0.545703	L	ko:K02313
DMR38_00010	with_protein	DMR38_00010	DNA polymerase III subunit beta	4.16189	29.3539	2.81824	5e-05	0.000271917	L	ko:K02338
DMR38_00015	with_protein	DMR38_00015	RNA-binding S4 domain-containing protein	5.90138	13.8563	1.23142	0.1594	0.271716	S	ko:K14761
DMR38_00020	with_protein	recF	DNA replication/repair protein RecF	72.7369	104.986	0.529438	0.00935	0.0273106	L	ko:K03629
DMR38_00025	with_protein	DMR38_00025	DUF370 domain-containing protein	3.43358	37.0815	3.43291	0.0008	0.0032966	S	-
DMR38_00030	with_protein	gyrB	DNA topoisomerase (ATP-hydrolyzing) subunit B	119.169	99.7228	-0.257014	0.2136	0.338509	L	ko:K02470
DMR38_00035	with_protein	gyrA	DNA gyrase subunit A	177.903	187.806	0.0781523	0.7222	0.812733	L	ko:K02469
DMR38_00040	rRNA	DMR38_00040	---	0	0	nan	1	1	-	-
DMR38_00045	rRNA	DMR38_00045	---	0.057938	0.0165839	-1.80473	1	1	-	-
DMR38_00050	rRNA	rrf	---	0	0	nan	1	1	-	-
DMR38_00055	tRNA	DMR38_00055	---	0	0	nan	1	1	-	-
DMR38_00060	with_protein	DMR38_00060	HDIG domain-containing protein	11.3554	16.921	0.575436	0.0701	0.143662	T	-
DMR38_00065	with_protein	DMR38_00065	transcription repressor NadR	98.1147	47.1456	-1.05735	5e-05	0.000271917	S	ko:K07105
DMR38_00070	with_protein	DMR38_00070	UPF0182 family protein	79.1923	86.3454	0.124759	0.5473	0.67204	S	ko:K09118
DMR38_00075	with_protein	DMR38_00075	FAD-dependent oxidoreductase	83.1228	56.1192	-0.56675	0.00455	0.0147978	C	-
DMR38_00080	with_protein	DMR38_00080	DUF1667 domain-containing protein	352.514	274.47	-0.361032	0.11075	0.205781	S	-
DMR38_00085	with_protein	serS	serine--tRNA ligase	116.818	76.6051	-0.60875	0.00225	0.00806691	J	ko:K01875
DMR38_00090	tRNA	DMR38_00090	---	0	0	nan	1	1	-	-
DMR38_00095	tRNA	DMR38_00095	---	0	0	nan	1	1	-	-
DMR38_00100	tRNA	DMR38_00100	---	0	0	nan	1	1	-	-
DMR38_00105	without_protein	DMR38_00105	ABC transporter ATP-binding protein	0	0	nan	1	1	-	-
DMR38_00110	without_protein	DMR38_00110	ABC transporter permease	0	0	nan	1	1	-	-
DMR38_00115	with_protein	DMR38_00115	YdcF family protein	15.7105	31.5058	1.00389	5e-05	0.000271917	S	-
DMR38_00120	with_protein	DMR38_00120	FtsX-like permease family protein	1.34037	2.51929	0.910386	0.02595	0.0639577	V	ko:K02004,ko:K11636
DMR38_00125	with_protein	DMR38_00125	ATP-binding cassette domain-containing protein	3.60258	3.26263	-0.142995	0.77615	0.851539	V	ko:K11635
DMR38_00130	with_protein	DMR38_00130	undecaprenyl-diphosphate phosphatase	3.46988	2.36345	-0.553991	0.16665	0.280959	V	ko:K06153
DMR38_00135	with_protein	DMR38_00135	HAMP domain-containing histidine kinase	16.4256	18.7794	0.193205	0.4036	0.542604	T	-
DMR38_00140	with_protein	DMR38_00140	response regulator	10.1297	12.2613	0.275521	0.34835	0.487195	T	-
DMR38_00145	with_protein	DMR38_00145	ATP-binding cassette domain-containing protein	0.178235	0.791523	2.15085	0.0567	0.121074	V	ko:K01990
DMR38_00150	with_protein	DMR38_00150	hypothetical protein	0.713269	1.10307	0.629006	0.13805	0.243128	E	-
DMR38_00155	with_protein	DMR38_00155	hypothetical protein	0.325325	0.872073	1.42257	0.28125	0.414846	-	-
DMR38_00160	with_protein	DMR38_00160	DNA-binding protein	284.289	373.254	0.392799	0.72535	0.815425	K	-
DMR38_00165	with_protein	DMR38_00165	response regulator	120.096	136.641	0.186202	0.57835	0.698007	T	-
DMR38_00170	with_protein	DMR38_00170	HAMP domain-containing histidine kinase	101.633	120.655	0.247519	0.3745	0.513621	T	-
DMR38_00175	with_protein	DMR38_00175	ABC transporter ATP-binding protein	96.5903	131.932	0.449844	0.3554	0.494356	V	ko:K02003
DMR38_00180	with_protein	DMR38_00180	ABC transporter permease	83.8087	104.2	0.314183	0.18955	0.309562	V	ko:K02004
DMR38_00185	with_protein	DMR38_00185	IclR family transcriptional regulator	226.118	182.09	-0.312424	0.12175	0.22088	K	-
DMR38_00190	with_protein	DMR38_00190	dihydrodipicolinate synthase family protein	2.60377	2.81865	0.114402	0.7654	0.844105	EM	ko:K22397
DMR38_00195	with_protein	DMR38_00195	YjhG/YagF family D-xylonate dehydratase	5.21114	4.04215	-0.366476	0.17	0.285295	EG	ko:K22396
DMR38_00200	with_protein	DMR38_00200	gluconate permease	4.32025	4.89731	0.180875	0.5467	0.671457	EG	ko:K03299,ko:K06155,ko:K06156
DMR38_00205	with_protein	DMR38_00205	cupin domain-containing protein	7.53761	6.49325	-0.215166	0.531	0.658943	G	-
DMR38_00210	with_protein	DMR38_00210	AraC family transcriptional regulator	19.5853	24.851	0.343533	0.1406	0.246462	K	ko:K13653
DMR38_00215	with_protein	DMR38_00215	Cof-type HAD-IIB family hydrolase	4.88118	5.45706	0.160894	0.63185	0.742263	S	-
DMR38_00220	with_protein	DMR38_00220	class II fructose-bisphosphate aldolase	1.80166	1.16968	-0.623213	0.22695	0.354353	G	ko:K01624
DMR38_00225	with_protein	DMR38_00225	hydroxyacid dehydrogenase	1.77465	0.959584	-0.887054	0.0393	0.0898755	S	-
DMR38_00230	with_protein	DMR38_00230	2-hydroxy-3-oxopropionate reductase	2.99336	0.925608	-1.69329	0.0032	0.0109756	I	ko:K00042
DMR38_00235	with_protein	DMR38_00235	SIS domain-containing protein	48.8383	67.9696	0.476877	0.0226	0.0571587	K	-
DMR38_00240	with_protein	DMR38_00240	phosphatidylserine decarboxylase	18.6268	31.4931	0.757656	0.00095	0.00383061	I	ko:K01613
DMR38_00245	with_protein	DMR38_00245	TetR family transcriptional regulator	83.0966	74.8431	-0.15092	0.48075	0.614442	K	ko:K09017
DMR38_00250	with_protein	DMR38_00250	AarF/ABC1/UbiB kinase family protein	5.24455	12.5577	1.25968	5e-05	0.000271917	S	ko:K03688
DMR38_00255	with_protein	DMR38_00255	hypothetical protein	0.654871	2.95507	2.17391	0.1201	0.218648	S	-
DMR38_00260	tRNA	DMR38_00260	---	0	0	nan	1	1	-	-
DMR38_00265	with_protein	DMR38_00265	nucleoside deaminase	324.125	272.313	-0.251284	0.2122	0.336853	FJ	ko:K11991
DMR38_00270	tRNA	DMR38_00270	---	0	0	nan	1	1	-	-
DMR38_00275	without_protein	DMR38_00275	DNA-binding protein	156.63	177.29	0.178751	0.59595	0.713064	-	-
DMR38_00280	without_protein	DMR38_00280	helix-turn-helix domain-containing protein	0	0	nan	1	1	-	-
DMR38_00285	without_protein	DMR38_00285	conjugal transfer protein	162.68	252.704	0.635412	0.07505	0.151878	-	-
DMR38_00290	without_protein	DMR38_00290	GNAT family acetyltransferase	46.1871	63.3012	0.454743	0.07295	0.148373	CH	ko:K00230
DMR38_00295	with_protein	DMR38_00295	hypothetical protein	5.38492	39.8236	2.88663	0.01645	0.0439529	-	-
DMR38_00300	with_protein	DMR38_00300	TetR family transcriptional regulator	51.304	70.7269	0.463188	0.03415	0.0802702	K	-
DMR38_00305	without_protein	DMR38_00305	IS110 family transposase	46.7225	68.6158	0.554423	0.2124	0.337038	L	-
DMR38_00310	with_protein	DMR38_00310	ABC transporter permease	35.1576	86.9607	1.30653	5e-05	0.000271917	S	ko:K19310
DMR38_00315	with_protein	DMR38_00315	ABC transporter permease	63.0523	169.888	1.42996	0.0008	0.0032966	S	ko:K19310
DMR38_00320	with_protein	DMR38_00320	ATP-binding cassette domain-containing protein	135.706	276.061	1.0245	5e-05	0.000271917	V	ko:K01990,ko:K19309
DMR38_00325	with_protein	DMR38_00325	HAMP domain-containing histidine kinase	48.5504	40.6427	-0.256487	0.224	0.351028	T	-
DMR38_00330	with_protein	DMR38_00330	response regulator	65.9331	50.7057	-0.378855	0.07345	0.149239	KT	-
DMR38_00335	tRNA	DMR38_00335	---	0	0	nan	1	1	-	-
DMR38_00340	---	ffs	---	123093	51114.6	-1.26794	5e-05	0.000271917	-	-
DMR38_00345	with_protein	dnaX	DNA polymerase III subunit gamma/tau	66.7015	61.0924	-0.126726	0.5276	0.655985	L	ko:K02343
DMR38_00350	with_protein	DMR38_00350	YbaB/EbfC family nucleoid-associated protein	437.733	362.634	-0.271537	0.1805	0.298754	S	ko:K09747
DMR38_00355	with_protein	recR	recombination protein RecR	116.446	70.7433	-0.718996	0.0008	0.0032966	L	ko:K06187
DMR38_00360	with_protein	DMR38_00360	DUF2508 family protein	38.4671	31.2914	-0.297859	0.3658	0.505624	S	-
DMR38_00365	with_protein	bofA	pro-sigmaK processing inhibitor BofA	0	84.8249	100000	5e-05	0.000271917	S	ko:K06317
DMR38_00370	with_protein	sfsA	DNA/RNA nuclease SfsA	4.91848	3.63063	-0.437993	0.2469	0.375397	S	ko:K06206
DMR38_00375	with_protein	DMR38_00375	NUDIX domain-containing protein	158.71	134.55	-0.238251	0.2492	0.377933	L	ko:K03426
DMR38_00380	with_protein	DMR38_00380	hydrolase	266.16	229.539	-0.213554	0.28675	0.420384	C	-
DMR38_00385	with_protein	DMR38_00385	(Fe-S)-binding protein	69.9582	140.574	1.00676	5e-05	0.000271917	C	-
DMR38_00390	with_protein	DMR38_00390	hypothetical protein	0	7.55834	100000	0.00275	0.0096015	-	-
DMR38_00395	with_protein	DMR38_00395	hypothetical protein	5.90064	12.2889	1.05841	0.28855	0.422448	-	-
DMR38_00400	with_protein	DMR38_00400	alanine--glyoxylate aminotransferase family protein	10.9316	10.8325	-0.0131383	0.9597	0.97447	E	-
DMR38_00405	with_protein	DMR38_00405	3-phosphoglycerate dehydrogenase	9.68791	8.80797	-0.137376	0.6166	0.729765	EH	ko:K00058
DMR38_00410	with_protein	DMR38_00410	DUF1015 domain-containing protein	14.2137	19.0075	0.419287	0.06555	0.13617	S	-
DMR38_00415	with_protein	DMR38_00415	GNAT family N-acetyltransferase	16.3174	32.8645	1.01012	5e-05	0.000271917	J	ko:K03790
DMR38_00420	rRNA	DMR38_00420	---	0	0	nan	1	1	-	-
DMR38_00425	rRNA	DMR38_00425	---	0.0274236	0.105198	1.93962	1	1	-	-
DMR38_00430	rRNA	rrf	---	0	0	nan	1	1	-	-
DMR38_00435	tRNA	DMR38_00435	---	0	0	nan	1	1	-	-
DMR38_00440	with_protein	DMR38_00440	HD domain-containing protein	60.2407	93.074	0.62764	0.0041	0.0135444	H	-
DMR38_00445	with_protein	DMR38_00445	response regulator	6.04949	10.1774	0.750484	0.0447	0.0998205	T	-
DMR38_00450	with_protein	DMR38_00450	HAMP domain-containing histidine kinase	1.78616	4.73844	1.40755	0.0034	0.0115511	T	-
DMR38_00455	with_protein	DMR38_00455	ABC transporter ATP-binding protein	3.93771	4.96307	0.333876	0.3749	0.513951	V	ko:K02003
DMR38_00460	with_protein	DMR38_00460	FtsX-like permease family protein	2.62377	5.95975	1.18361	5e-05	0.000271917	V	ko:K02004
DMR38_00465	with_protein	DMR38_00465	M42 family metallopeptidase	26.2359	16.4595	-0.672622	0.0396	0.0903951	G	-
DMR38_00470	with_protein	DMR38_00470	M42 family metallopeptidase	30.4131	29.6341	-0.0374346	0.8891	0.926719	G	ko:K01179
DMR38_00475	with_protein	DMR38_00475	M42 family peptidase	46.5478	42.6985	-0.124528	0.54755	0.672296	G	ko:K01179
DMR38_00480	with_protein	DMR38_00480	uracil-DNA glycosylase	31.8473	37.389	0.231443	0.32495	0.461709	L	ko:K21929
DMR38_00485	with_protein	DMR38_00485	alanine--glyoxylate aminotransferase family protein	12.9359	17.8874	0.467563	0.0446	0.0996386	E	ko:K00830
DMR38_00490	rRNA	DMR38_00490	---	0	0	nan	1	1	-	-
DMR38_00495	rRNA	DMR38_00495	---	0	0	nan	1	1	-	-
DMR38_00500	rRNA	rrf	---	0	0	nan	1	1	-	-
DMR38_00505	tRNA	DMR38_00505	---	0	0	nan	1	1	-	-
DMR38_00510	with_protein	DMR38_00510	peptidylprolyl isomerase	258.366	334.321	0.371818	0.07145	0.145929	O	ko:K03769,ko:K07533
DMR38_00515	with_protein	DMR38_00515	galactose mutarotase	22.0848	59.6509	1.43349	5e-05	0.000271917	G	ko:K01785
DMR38_00520	with_protein	araA	L-arabinose isomerase	26.0228	56.2833	1.11293	5e-05	0.000271917	G	ko:K01804
DMR38_00525	with_protein	araD	L-ribulose-5-phosphate 4-epimerase AraD	22.0243	44.0444	0.999862	5e-05	0.000271917	G	ko:K03077
DMR38_00530	with_protein	DMR38_00530	ATPase	17.8362	44.5669	1.32116	5e-05	0.000271917	G	-
DMR38_00535	with_protein	DMR38_00535	GntR family transcriptional regulator	46.1678	37.989	-0.281305	0.17165	0.287377	K	ko:K02103
DMR38_00540	with_protein	DMR38_00540	alpha-N-arabinofuranosidase	60.7102	91.4184	0.590546	0.0034	0.0115511	G	ko:K01209
DMR38_00545	with_protein	DMR38_00545	MFS transporter	103.875	159.008	0.614251	0.0033	0.0112659	G	ko:K03292
DMR38_00550	with_protein	DMR38_00550	sugar ABC transporter substrate-binding protein	255.881	115.885	-1.14278	5e-05	0.000271917	G	ko:K10439,ko:K10549,ko:K17213
DMR38_00555	with_protein	DMR38_00555	ATP-binding cassette domain-containing protein	34.9666	17.5946	-0.990845	0.00035	0.00160084	P	ko:K10441
DMR38_00560	with_protein	DMR38_00560	ribose ABC transporter permease	40.959	29.0931	-0.493503	0.1097	0.204276	G	ko:K10440
DMR38_00565	rRNA	DMR38_00565	---	444.747	506.217	0.186771	0.43055	0.56842	-	-
DMR38_00570	rRNA	DMR38_00570	---	0	0	nan	1	1	-	-
DMR38_00575	rRNA	rrf	---	0	0	nan	1	1	-	-
DMR38_00580	with_protein	DMR38_00580	NAD-dependent protein deacylase	417.298	307.752	-0.43931	0.0336	0.0792081	K	ko:K12410
DMR38_00585	tRNA	DMR38_00585	---	0	0	nan	1	1	-	-
DMR38_00590	with_protein	DMR38_00590	hypothetical protein	7.75864	7.04365	-0.139481	0.78835	0.861352	H	-
DMR38_00595	with_protein	DMR38_00595	hypothetical protein	405.357	293.065	-0.467972	0.02005	0.0516976	-	-
DMR38_00600	with_protein	DMR38_00600	LD-carboxypeptidase	177.171	218.257	0.300885	0.13575	0.240072	V	ko:K01297
DMR38_00605	with_protein	DMR38_00605	magnesium transporter CorA family protein	46.4254	73.3417	0.659719	0.00155	0.00583863	P	ko:K03284
DMR38_00610	with_protein	DMR38_00610	sigma factor G inhibitor Gin	0	2.66028	100000	0.2352	0.36308	S	-
DMR38_00615	with_protein	DMR38_00615	aminotransferase class V-fold PLP-dependent enzyme	15.8805	14.3835	-0.142842	0.52025	0.649598	E	ko:K01582,ko:K01585
DMR38_00620	with_protein	DMR38_00620	thymidylate kinase	21.5862	22.7122	0.0733582	0.76665	0.845195	F	ko:K00943
DMR38_00625	with_protein	DMR38_00625	hypothetical protein	90.092	71.0513	-0.342538	0.1656	0.279626	S	-
DMR38_00630	with_protein	DMR38_00630	DNA polymerase III subunit delta'	75.8555	78.379	0.0472134	0.81675	0.881861	L	ko:K02341
DMR38_00635	with_protein	DMR38_00635	stage 0 sporulation protein	73.4065	55.2764	-0.409244	0.0484	0.106448	S	-
DMR38_00640	with_protein	DMR38_00640	heavy-metal-associated domain-containing protein	9.26643	33.0334	1.83384	0.01975	0.0510219	P	-
DMR38_00645	with_protein	DMR38_00645	4Fe-4S dicluster domain-containing protein	120017	81506.4	-0.558254	0.03495	0.0818051	C	-
DMR38_00650	without_protein	DMR38_00650	DNA-binding protein	0	0	nan	1	1	-	-
DMR38_00655	with_protein	DMR38_00655	flagellar motor protein	29.055	28.7674	-0.0143516	0.9719	0.981631	N	ko:K02556
DMR38_00660	with_protein	DMR38_00660	chemotaxis protein MotB	61.9135	73.0242	0.238121	0.3163	0.452686	N	ko:K02557
DMR38_00665	with_protein	DMR38_00665	tRNA1(Val) (adenine(37)-N6)-methyltransferase	33.9253	37.2448	0.134677	0.54585	0.670719	S	ko:K15460
DMR38_00670	with_protein	rsmI	16S rRNA (cytidine(1402)-2'-O)-methyltransferase	33.9952	38.0936	0.164218	0.44865	0.585137	H	ko:K07056
DMR38_00675	with_protein	DMR38_00675	glycoside hydrolase	2472.84	1444.79	-0.775309	0.0038	0.0126753	M	ko:K21471
DMR38_00680	with_protein	DMR38_00680	glycoside hydrolase	1436.31	844.385	-0.766394	0.002	0.00728056	M	ko:K21471
DMR38_00685	with_protein	DMR38_00685	AbrB/MazE/SpoVT family DNA-binding domain-containing protein	8546.29	7762.82	-0.138717	0.5386	0.664644	K	ko:K06284
DMR38_00690	with_protein	DMR38_00690	HDIG domain-containing protein	37.511	80.1802	1.09593	5e-05	0.000271917	J	ko:K00970
DMR38_00695	with_protein	DMR38_00695	DUF1292 domain-containing protein	294.776	368.28	0.321184	0.1143	0.210463	-	-
DMR38_00700	with_protein	DMR38_00700	PspA/IM30 family protein	434.209	362.21	-0.261563	0.20755	0.331493	KT	ko:K03969
DMR38_00705	with_protein	DMR38_00705	hypothetical protein	356.458	328.364	-0.118436	0.5529	0.676447	-	-
DMR38_00710	with_protein	DMR38_00710	DUF1836 domain-containing protein	48.3586	70.4042	0.541889	0.0136	0.0373711	K	-
DMR38_00715	with_protein	DMR38_00715	2-C-methyl-D-erythritol 2,4-cyclodiphosphate synthase	52.8651	87.031	0.719214	0.00165	0.00616782	I	ko:K01770,ko:K12506
DMR38_00720	with_protein	DMR38_00720	polysaccharide deacetylase	162.882	109.248	-0.57622	0.0047	0.015206	G	-
DMR38_00725	with_protein	DMR38_00725	polysaccharide deacetylase family protein	137.617	113.607	-0.276607	0.1669	0.281292	G	-
DMR38_00730	with_protein	DMR38_00730	hydrolase	418.008	273.721	-0.610824	0.007	0.0213586	G	ko:K01227
DMR38_00735	with_protein	DMR38_00735	hypothetical protein	140.72	67.0375	-1.06979	0.01125	0.0318908	-	-
DMR38_00740	with_protein	DMR38_00740	metal-binding protein	301.262	149.811	-1.00788	5e-05	0.000271917	-	-
DMR38_00745	with_protein	DMR38_00745	spore maturation protein	1.95176	1.10238	-0.824154	0.1859	0.305313	S	ko:K06373
DMR38_00750	with_protein	DMR38_00750	spore maturation protein	1.11934	0.503806	-1.15171	0.20205	0.325089	S	ko:K06374
DMR38_00755	with_protein	DMR38_00755	uracil-DNA glycosylase	512.887	424.67	-0.272299	0.18185	0.30025	L	ko:K21929
DMR38_00760	with_protein	metG	methionine--tRNA ligase	110.467	52.965	-1.0605	5e-05	0.000271917	J	ko:K01874
DMR38_00765	with_protein	DMR38_00765	TatD family deoxyribonuclease	51.3179	25.8125	-0.991392	5e-05	0.000271917	L	ko:K03424
DMR38_00770	with_protein	DMR38_00770	DUF348 domain-containing protein	690.064	309.944	-1.15472	5e-05	0.000271917	S	-
DMR38_00775	with_protein	rnmV	ribonuclease M5	5.81405	2.2777	-1.35197	0.0266	0.0653005	J	ko:K05985
DMR38_00780	with_protein	rsmA	16S rRNA (adenine(1518)-N(6)/adenine(1519)-N(6))-dimethyltransferase RsmA	3.38607	3.08348	-0.135052	0.7609	0.840693	J	ko:K02528
DMR38_00785	with_protein	DMR38_00785	hypothetical protein	7.31674	7.52103	0.0397293	0.8791	0.920085	D	-
DMR38_00790	with_protein	DMR38_00790	hypothetical protein	9.81154	10.0045	0.0280976	0.93015	0.955912	-	-
DMR38_00795	with_protein	DMR38_00795	hypothetical protein	82.2984	107.953	0.391467	0.0513	0.111685	-	-
DMR38_00800	with_protein	DMR38_00800	Mrp/NBP35 family ATP-binding protein	280.944	166.996	-0.750469	0.0002	0.000966816	D	-
DMR38_00805	with_protein	DMR38_00805	ferredoxin	337.254	218.656	-0.625173	0.0354	0.0826307	C	ko:K05337
DMR38_00810	with_protein	DMR38_00810	hypothetical protein	112.064	116.663	0.0580242	0.87655	0.919085	-	-
DMR38_00815	with_protein	DMR38_00815	anaerobic ribonucleoside triphosphate reductase	81.1176	59.5831	-0.445112	0.02825	0.0685999	F	ko:K21636
DMR38_00820	with_protein	nrdG	anaerobic ribonucleoside-triphosphate reductase activating protein	123.114	83.2756	-0.564029	0.0077	0.023192	O	ko:K04068
DMR38_00825	with_protein	DMR38_00825	metalloregulator ArsR/SmtB family transcription factor	250.589	186.423	-0.426743	0.0409	0.0927201	K	ko:K21903
DMR38_00830	with_protein	DMR38_00830	MBL fold metallo-hydrolase	49.9003	49.8734	-0.00077793	0.99755	0.997921	S	-
DMR38_00835	with_protein	DMR38_00835	N-acetylmuramoyl-L-alanine amidase	177.332	169.135	-0.0682777	0.74685	0.830684	M	ko:K01448
DMR38_00840	with_protein	DMR38_00840	isoleucine--tRNA ligase	148.393	137.483	-0.11017	0.6243	0.735535	J	ko:K01870
DMR38_00845	with_protein	DMR38_00845	LacI family transcriptional regulator	668.891	833.162	0.316826	0.1743	0.290969	K	ko:K02529
DMR38_00850	with_protein	DMR38_00850	DedA family protein	660.772	1182.17	0.839213	0.0001	0.000515687	S	-
DMR38_00855	with_protein	DMR38_00855	hypothetical protein	11.3954	3.1087	-1.87407	5e-05	0.000271917	L	-
DMR38_00860	with_protein	DMR38_00860	mannose-1-phosphate guanylyltransferase	8.22554	3.76582	-1.12715	0.0007	0.0029332	M	ko:K00971,ko:K16011
DMR38_00865	with_protein	DMR38_00865	GIY-YIG nuclease family protein	19.4344	16.832	-0.207406	0.65665	0.762846	L	ko:K07461
DMR38_00870	with_protein	DMR38_00870	DNA-3-methyladenine glycosylase	39.923	37.5975	-0.0865834	0.704	0.798992	L	ko:K03652
DMR38_00875	with_protein	larC	nickel pincer cofactor biosynthesis protein LarC	12.9624	15.3306	0.242081	0.29655	0.430955	S	ko:K09121
DMR38_00880	with_protein	DMR38_00880	radical SAM protein	217.588	153.732	-0.501181	0.0175	0.0462986	C	-
DMR38_00885	with_protein	DMR38_00885	extracellular solute-binding protein	65.6573	119.78	0.86736	5e-05	0.000271917	G	ko:K02027,ko:K10188
DMR38_00890	with_protein	DMR38_00890	glycosyltransferase	5.01783	7.01001	0.482353	0.10365	0.195468	M	-
DMR38_00895	with_protein	DMR38_00895	CotS family spore coat protein	0.916827	2.07391	1.17763	0.02055	0.0527845	S	-
DMR38_00900	with_protein	DMR38_00900	hypothetical protein	0	3.58675	100000	0.01755	0.04637	-	-
DMR38_00905	with_protein	DMR38_00905	spore coat protein	0.17141	1.52529	3.15356	0.03325	0.0785206	-	-
DMR38_00910	with_protein	DMR38_00910	CotS family spore coat protein	0.236774	1.78453	2.91396	0.0052	0.0166007	S	ko:K06337
DMR38_00915	with_protein	DMR38_00915	glycosyltransferase family 4 protein	0.391915	1.28208	1.70987	0.0136	0.0373711	M	-
DMR38_00920	with_protein	DMR38_00920	CotS family spore coat protein	0.94522	1.11397	0.236988	0.65235	0.759381	S	ko:K06331,ko:K06337
DMR38_00925	with_protein	yabG	sporulation peptidase YabG	7.67961	24.7138	1.68621	5e-05	0.000271917	S	ko:K06436
DMR38_00930	with_protein	DMR38_00930	hypothetical protein	127.564	545.493	2.09634	5e-05	0.000271917	S	-
DMR38_00935	with_protein	DMR38_00935	DUF3794 domain-containing protein	7.18228	11.2045	0.641564	0.0091	0.0267401	M	-
DMR38_00940	with_protein	DMR38_00940	cyanophycinase	0.675764	1.09937	0.702086	0.26305	0.393758	PQ	ko:K13282
DMR38_00945	with_protein	cphA	cyanophycin synthetase	3.53639	2.96468	-0.254401	0.34235	0.480803	HJM	ko:K03802
DMR38_00950	with_protein	DMR38_00950	4-(cytidine 5'-diphospho)-2-C-methyl-D-erythritol kinase	44.9158	59.0324	0.394284	0.05825	0.123696	F	ko:K00919
DMR38_00955	with_protein	DMR38_00955	hypothetical protein	0	0.748307	100000	1	1	-	-
DMR38_00960	with_protein	DMR38_00960	spore germination protein	3.07309	2.99406	-0.0375869	0.9041	0.937721	EG	ko:K06295,ko:K06310
DMR38_00965	with_protein	DMR38_00965	Ger(x)C family spore germination protein	1.41088	2.14696	0.6057	0.0633	0.132382	E	-
DMR38_00970	with_protein	spoIIR	stage II sporulation protein R	24.4925	64.1066	1.38813	5e-05	0.000271917	S	ko:K06387
DMR38_00975	with_protein	DMR38_00975	UDP-N-acetylglucosamine--LPS N-acetylglucosamine transferase	154.365	265.792	0.783952	0.00015	0.000747961	M	ko:K03429
DMR38_00980	with_protein	ypeB	germination protein YpeB	0.297405	1.00376	1.75491	0.01315	0.0363138	H	ko:K06313
DMR38_00985	with_protein	DMR38_00985	DUF1934 family protein	51.457	47.5478	-0.113989	0.6431	0.752194	S	-
DMR38_00990	with_protein	DMR38_00990	ribose-5-phosphate isomerase	0	13.1866	100000	5e-05	0.000271917	-	-
DMR38_00995	with_protein	DMR38_00995	CTP synthase	240.885	128.107	-0.910995	5e-05	0.000271917	F	ko:K01937
DMR38_01000	with_protein	DMR38_01000	hypothetical protein	4.81699	31.4327	2.70606	5e-05	0.000271917	-	-
DMR38_01005	with_protein	DMR38_01005	transcription termination factor Rho	239.454	353.811	0.56323	0.01115	0.0316629	K	ko:K03628
DMR38_01010	with_protein	rpmE	50S ribosomal protein L31	1756.87	1282.13	-0.454465	0.0263	0.0647412	J	ko:K02909
DMR38_01015	with_protein	DMR38_01015	DUF1385 domain-containing protein	64.9668	145.489	1.16314	5e-05	0.000271917	J	-
DMR38_01020	with_protein	prmC	peptide chain release factor N(5)-glutamine methyltransferase	71.6597	111.565	0.638651	0.04615	0.102351	J	ko:K02493
DMR38_01025	with_protein	DMR38_01025	peptide chain release factor 1	117.949	157.662	0.418672	0.0371	0.085817	J	ko:K02835
DMR38_01030	with_protein	DMR38_01030	hypothetical protein	4.65411	103.948	4.48121	5e-05	0.000271917	-	-
DMR38_01035	with_protein	DMR38_01035	ZIP family metal transporter	222.535	304.417	0.452017	0.0257	0.0635161	P	ko:K07238
DMR38_01040	with_protein	DMR38_01040	threonylcarbamoyl-AMP synthase	186.22	218.846	0.232908	0.2616	0.392242	J	ko:K07566
DMR38_01045	with_protein	DMR38_01045	low molecular weight protein arginine phosphatase	104.631	140.69	0.427209	0.04205	0.0948343	T	ko:K01104,ko:K20201
DMR38_01050	with_protein	rpiB	ribose 5-phosphate isomerase B	113.023	26.1293	-2.11288	5e-05	0.000271917	G	ko:K01808
DMR38_01055	with_protein	DMR38_01055	uracil phosphoribosyltransferase	221.059	87.5701	-1.33592	5e-05	0.000271917	F	ko:K00761
DMR38_01060	with_protein	DMR38_01060	deaminase	156.11	103.494	-0.593016	0.0061	0.0190151	F	ko:K01493
DMR38_01065	with_protein	DMR38_01065	undecaprenyl/decaprenyl-phosphate alpha-N-acetylglucosaminyl 1-phosphate transferase	178.271	128.946	-0.467305	0.02195	0.0558209	M	ko:K02851
DMR38_01070	with_protein	DMR38_01070	UDP-N-acetylglucosamine 2-epimerase (non-hydrolyzing)	98.6926	62.2164	-0.665647	0.00115	0.00451524	M	ko:K01791,ko:K02851
DMR38_01075	with_protein	DMR38_01075	ATP synthase subunit I	33.4133	103.503	1.63118	5e-05	0.000271917	-	ko:K02116
DMR38_01080	with_protein	DMR38_01080	F0F1 ATP synthase subunit A	1042.68	1192.77	0.194019	0.3993	0.538888	C	ko:K02108
DMR38_01085	with_protein	atpE	ATP synthase F0 subunit C	909.154	597.126	-0.606489	0.0036	0.0121285	C	ko:K02110
DMR38_01090	with_protein	DMR38_01090	F0F1 ATP synthase subunit B	2502.91	1549.87	-0.691459	0.00255	0.00899662	C	ko:K02109
DMR38_01095	with_protein	DMR38_01095	F0F1 ATP synthase subunit delta	907.587	1132.2	0.319021	0.14885	0.258065	C	ko:K02113
DMR38_01100	with_protein	DMR38_01100	F0F1 ATP synthase subunit alpha	1888.01	1401.17	-0.430234	0.1178	0.215604	C	ko:K02111
DMR38_01105	with_protein	DMR38_01105	F0F1 ATP synthase subunit gamma	1797.41	1264.88	-0.506919	0.0428	0.0962702	C	ko:K02115
DMR38_01110	with_protein	atpD	F0F1 ATP synthase subunit beta	2119.89	1774.42	-0.256642	0.35445	0.493247	C	ko:K02112
DMR38_01115	with_protein	DMR38_01115	F0F1 ATP synthase subunit epsilon	3761.8	2692.07	-0.482707	0.03765	0.0868652	C	ko:K02114
DMR38_01120	with_protein	DMR38_01120	hypothetical protein	0.548322	0.290961	-0.914198	0.30755	0.442834	-	-
DMR38_01125	with_protein	murA	UDP-N-acetylglucosamine 1-carboxyvinyltransferase	1.42486	1.1236	-0.342692	0.4489	0.585416	M	ko:K00790
DMR38_01130	with_protein	spoIID	stage II sporulation protein D	0.031302	0	-100000	1	1	D	ko:K06381
DMR38_01135	with_protein	DMR38_01135	M23 family metallopeptidase	0.279549	0.506786	0.858275	0.36915	0.508921	M	-
DMR38_01140	with_protein	spoIIID	sporulation transcriptional regulator SpoIIID	0.360626	0.508912	0.496913	0.7139	0.80705	K	ko:K06283
DMR38_01145	with_protein	DMR38_01145	rod shape-determining protein	914.266	532.857	-0.778866	0.00095	0.00383061	D	ko:K03569
DMR38_01150	with_protein	yyaC	spore protease YyaC	146.948	143.396	-0.0353009	0.86745	0.91353	S	-
DMR38_01155	tRNA	DMR38_01155	---	0	0	nan	1	1	-	-
DMR38_01160	tRNA	DMR38_01160	---	0	0	nan	1	1	-	-
DMR38_01165	tRNA	DMR38_01165	---	0	0	nan	1	1	-	-
DMR38_01170	tRNA	DMR38_01170	---	0	0	nan	1	1	-	-
DMR38_01175	tRNA	DMR38_01175	---	0	0	nan	1	1	-	-
DMR38_01180	with_protein	DMR38_01180	methionine adenosyltransferase	368.546	232.73	-0.663188	0.0022	0.00790697	H	ko:K00789
DMR38_01185	with_protein	DMR38_01185	ATP-dependent RecD-like DNA helicase	26.7008	27.3712	0.0357757	0.88805	0.925791	L	ko:K03581
DMR38_01190	with_protein	DMR38_01190	hypothetical protein	9.79899	24.4113	1.31684	0.0251	0.0623675	L	-
DMR38_01195	with_protein	DMR38_01195	ComF family protein	35.3611	35.7341	0.0151383	0.97465	0.983331	S	ko:K02242
DMR38_01200	with_protein	raiA	ribosome-associated translation inhibitor RaiA	2174.66	3560.12	0.711136	0.0047	0.015206	J	ko:K05808
DMR38_01205	with_protein	secA	preprotein translocase subunit SecA	119.83	123.955	0.0488273	0.82075	0.884469	U	ko:K03070
DMR38_01210	with_protein	DMR38_01210	peptide chain release factor 2	202.533	217.605	0.103555	0.62465	0.735893	J	ko:K02836
DMR38_01215	with_protein	DMR38_01215	MFS transporter	12.7848	25.9534	1.02149	5e-05	0.000271917	EGP	-
DMR38_01220	with_protein	DMR38_01220	NADP-specific glutamate dehydrogenase	480.091	484.86	0.0142603	0.94815	0.967205	E	ko:K00261,ko:K00262
DMR38_01225	with_protein	DMR38_01225	M28 family peptidase	9.16997	14.8866	0.699025	0.0044	0.0144058	S	-
DMR38_01230	with_protein	DMR38_01230	S1 RNA-binding domain-containing protein	48.4062	47.893	-0.015377	0.93675	0.960188	K	ko:K06959
DMR38_01235	with_protein	DMR38_01235	ECF transporter S component	980.856	774.907	-0.340018	0.1241	0.224035	S	-
DMR38_01240	with_protein	DMR38_01240	hypothetical protein	10.2643	11.4936	0.163196	0.4754	0.610213	-	-
DMR38_01245	with_protein	DMR38_01245	flagellar biogenesis protein	240.742	149.977	-0.682747	0.0052	0.0166007	N	ko:K04061
DMR38_01250	with_protein	DMR38_01250	serine/threonine protein phosphatase	228.963	161.145	-0.506755	0.01115	0.0316629	S	ko:K07099
DMR38_01255	with_protein	DMR38_01255	DUF2225 domain-containing protein	277.343	329.129	0.246982	0.23225	0.359834	S	ko:K09766
DMR38_01260	with_protein	DMR38_01260	GTP pyrophosphokinase family protein	94.4948	147.907	0.646383	0.0016	0.00600595	T	ko:K07816
DMR38_01265	with_protein	DMR38_01265	leucine--tRNA ligase	92.2189	76.9903	-0.260386	0.20575	0.329629	J	ko:K01869
DMR38_01270	tRNA	DMR38_01270	---	0	0	nan	1	1	-	-
DMR38_01275	with_protein	DMR38_01275	hypothetical protein	44.1893	193.283	2.12895	5e-05	0.000271917	S	-
DMR38_01280	with_protein	DMR38_01280	molecular chaperone DnaJ	257.299	267.006	0.0534263	0.80775	0.876233	O	ko:K03686
DMR38_01285	with_protein	DMR38_01285	hypothetical protein	11.2287	45.0623	2.00473	0.0045	0.0146677	-	-
DMR38_01290	with_protein	DMR38_01290	CYTH domain-containing protein	55.2885	96.0066	0.796154	0.0005	0.00219009	F	ko:K05873
DMR38_01295	with_protein	fba	class II fructose-1,6-bisphosphate aldolase	828.615	610.049	-0.441777	0.05115	0.111404	G	ko:K01624
DMR38_01300	with_protein	DMR38_01300	DUF4363 family protein	0.843184	0	-100000	0.12905	0.230752	S	-
DMR38_01305	with_protein	DMR38_01305	DUF421 domain-containing protein	0.38646	0.540736	0.484605	0.66315	0.76769	K	-
DMR38_01310	with_protein	DMR38_01310	nucleoside kinase	160.871	95.962	-0.745369	0.0004	0.00180447	F	ko:K00876
DMR38_01315	with_protein	larB	nickel pincer cofactor biosynthesis protein LarB	316.009	211.535	-0.579069	0.0042	0.0138098	S	ko:K06898
DMR38_01320	with_protein	DMR38_01320	STAS domain-containing protein	8.39836	149.052	4.14956	5e-05	0.000271917	T	ko:K04749
DMR38_01325	with_protein	DMR38_01325	methyl-accepting chemotaxis protein	75.9409	70.8191	-0.100739	0.6095	0.72407	NT	ko:K03406
DMR38_01330	with_protein	DMR38_01330	ATP-binding protein	66.9519	204.218	1.60891	5e-05	0.000271917	T	ko:K04757
DMR38_01335	with_protein	DMR38_01335	PAS domain S-box protein	129.885	122.995	-0.0786352	0.6999	0.796074	T	ko:K07315
DMR38_01340	with_protein	DMR38_01340	hypothetical protein	3.35818	49.2269	3.8737	5e-05	0.000271917	-	-
DMR38_01345	with_protein	pssA	CDP-diacylglycerol--serine O-phosphatidyltransferase	883.82	1566.46	0.825683	0.00015	0.000747961	I	ko:K17103
DMR38_01350	with_protein	DMR38_01350	TVP38/TMEM64 family protein	19.5835	38.1129	0.960641	5e-05	0.000271917	S	-
DMR38_01355	with_protein	DMR38_01355	CBS domain-containing protein	26.0509	18.6332	-0.483458	0.11135	0.206634	T	-
DMR38_01360	with_protein	DMR38_01360	YegS/Rv2252/BmrU family lipid kinase	343.546	300.72	-0.192082	0.3591	0.498301	I	ko:K07029
DMR38_01365	with_protein	DMR38_01365	hypothetical protein	124.111	129.191	0.0578746	0.77065	0.848154	-	-
DMR38_01370	with_protein	DMR38_01370	YgiQ family radical SAM protein	56.8197	80.4262	0.501274	0.01355	0.0372781	C	-
DMR38_01375	with_protein	DMR38_01375	CBS domain-containing protein	537.99	528.097	-0.0267764	0.9077	0.940298	P	ko:K06213
DMR38_01380	with_protein	sleB	spore cortex-lytic enzyme	2.11325	1.37152	-0.623688	0.24475	0.373394	M	ko:K01449
DMR38_01385	with_protein	DMR38_01385	hypothetical protein	223.748	110.613	-1.01635	5e-05	0.000271917	-	-
DMR38_01390	with_protein	DMR38_01390	holo-ACP synthase	25.0766	22.1887	-0.176517	0.8568	0.906979	I	ko:K00997
DMR38_01395	with_protein	DMR38_01395	NAD(P)H-hydrate dehydratase	71.1458	54.1492	-0.393839	0.0563	0.120538	H	ko:K17758,ko:K17759
DMR38_01400	with_protein	DMR38_01400	hypothetical protein	4.31923	78.1655	4.17769	5e-05	0.000271917	M	-
DMR38_01405	with_protein	DMR38_01405	CopG family transcriptional regulator	762.631	438.122	-0.799653	0.0217	0.0552983	K	ko:K07723
DMR38_01410	with_protein	DMR38_01410	type II toxin-antitoxin system PemK/MazF family toxin	1015.76	690.587	-0.556664	0.0336	0.0792081	L	ko:K07171
DMR38_01415	with_protein	DMR38_01415	transketolase	951.473	689.062	-0.465529	0.1993	0.321722	G	ko:K00615
DMR38_01420	with_protein	DMR38_01420	transketolase family protein	883.28	662.036	-0.415961	0.2236	0.350537	G	ko:K00615
DMR38_01425	with_protein	ftsE	cell division ATP-binding protein FtsE	332.698	322.063	-0.0468703	0.87445	0.917897	D	ko:K09812
DMR38_01430	with_protein	DMR38_01430	FtsX-like permease family protein	155.209	231.47	0.576613	0.07065	0.144588	D	ko:K09811
DMR38_01435	with_protein	DMR38_01435	S41 family peptidase	154.018	145.494	-0.0821393	0.6836	0.783942	M	ko:K03797
DMR38_01440	with_protein	DMR38_01440	PDZ domain-containing protein	110.637	120.831	0.127157	0.5286	0.656874	O	-
DMR38_01445	with_protein	uvrB	excinuclease ABC subunit UvrB	73.44	74.88	0.0280144	0.8892	0.926719	L	ko:K03702
DMR38_01450	with_protein	uvrA	excinuclease ABC subunit UvrA	81.9178	99.0979	0.274678	0.19265	0.313243	L	ko:K03701
DMR38_01455	with_protein	DMR38_01455	FHA domain-containing protein	166.503	168.296	0.0154527	0.941	0.962466	T	-
DMR38_01460	with_protein	DMR38_01460	FtsW/RodA/SpoVE family cell cycle protein	155.282	140.665	-0.142627	0.47925	0.613496	D	ko:K03588
DMR38_01465	with_protein	DMR38_01465	penicillin-binding protein 2	209.773	141.874	-0.564219	0.0076	0.0229464	M	ko:K05364
DMR38_01470	with_protein	DMR38_01470	metal-dependent hydrolase	261.971	286.86	0.13094	0.5121	0.642254	S	ko:K07038
DMR38_01475	with_protein	uvrC	excinuclease ABC subunit UvrC	162.52	151.688	-0.0995103	0.63425	0.74427	L	ko:K03703
DMR38_01480	with_protein	murB	UDP-N-acetylmuramate dehydrogenase	159.596	128.211	-0.315904	0.11305	0.208996	M	ko:K00075
DMR38_01485	with_protein	rapZ	RNase adapter RapZ	133.392	148.719	0.156917	0.64725	0.755187	S	ko:K06958
DMR38_01490	with_protein	yvcK	uridine diphosphate-N-acetylglucosamine-binding protein YvcK	111.562	146.455	0.392612	0.14445	0.251898	S	-
DMR38_01495	with_protein	whiA	DNA-binding protein WhiA	57.8308	77.6501	0.42515	0.03945	0.0901164	K	ko:K09762
DMR38_01500	with_protein	DMR38_01500	CBS domain-containing protein	99.3887	97.7593	-0.0238479	0.90075	0.935397	K	-
DMR38_01505	with_protein	DMR38_01505	DNA polymerase III subunit alpha	75.6064	91.8649	0.281005	0.1867	0.306253	L	ko:K02337,ko:K14162
DMR38_01510	with_protein	pfkA	6-phosphofructokinase	110.008	49.4704	-1.15297	5e-05	0.000271917	F	ko:K00850
DMR38_01515	with_protein	pyk	pyruvate kinase	224.111	124.703	-0.845717	5e-05	0.000271917	G	ko:K00873
DMR38_01520	with_protein	rlmD	23S rRNA (uracil(1939)-C(5))-methyltransferase RlmD	16.7484	13.571	-0.303496	0.17535	0.292268	J	ko:K03215
DMR38_01525	with_protein	DMR38_01525	GNAT family N-acetyltransferase	32.1567	28.288	-0.184929	0.4884	0.621268	K	ko:K03830
DMR38_01530	with_protein	DMR38_01530	aminotransferase class I/II-fold pyridoxal phosphate-dependent enzyme	27.8139	22.4595	-0.30848	0.13875	0.244121	K	-
DMR38_01535	with_protein	DMR38_01535	aminotransferase class I/II-fold pyridoxal phosphate-dependent enzyme	13.0494	8.97438	-0.540099	0.025	0.0621764	E	ko:K01580
DMR38_01540	with_protein	DMR38_01540	GNAT family N-acetyltransferase	6.85805	4.55009	-0.591903	0.1527	0.263045	J	-
DMR38_01545	with_protein	DMR38_01545	4Fe-4S ferredoxin	15.1303	16.3243	0.109581	0.67315	0.775485	C	-
DMR38_01550	with_protein	DMR38_01550	YkuS family protein	20.2408	21.3715	0.0784219	0.86275	0.910292	S	-
DMR38_01555	with_protein	DMR38_01555	carbon-nitrogen hydrolase family protein	3.74423	4.04842	0.11269	0.7378	0.824198	S	ko:K01501,ko:K18282
DMR38_01560	without_protein	DMR38_01560	methyl-accepting chemotaxis protein	0.694289	2.48093	1.83727	0.00025	0.00117955	NT	ko:K03406
DMR38_01565	with_protein	DMR38_01565	transposase	1.1718	3.82434	1.70648	0.0839	0.165352	L	-
DMR38_01570	with_protein	DMR38_01570	hypothetical protein	2.69684	4.30385	0.674358	0.52235	0.651414	L	-
DMR38_01575	with_protein	DMR38_01575	hypothetical protein	0	14.7367	100000	0.0848	0.166698	-	-
DMR38_01580	with_protein	DMR38_01580	hypothetical protein	0.829794	4.41726	2.41233	0.03215	0.07628	L	-
DMR38_01590	with_protein	DMR38_01590	hypothetical protein	0.648306	1.51803	1.22745	0.1445	0.251958	S	-
DMR38_01595	with_protein	DMR38_01595	HAMP domain-containing protein	34.4982	32.4041	-0.0903447	0.66065	0.765675	NT	ko:K03406
DMR38_01600	with_protein	DMR38_01600	DUF3870 domain-containing protein	211.585	173.881	-0.283137	0.1867	0.306253	S	-
DMR38_01605	with_protein	DMR38_01605	EamA family transporter	2.91501	5.76517	0.983862	0.0073	0.0221609	EG	-
DMR38_01610	with_protein	DMR38_01610	methyl-accepting chemotaxis protein	55.286	67.8039	0.294454	0.1361	0.240533	NT	ko:K03406
DMR38_01615	with_protein	DMR38_01615	sugar phosphate isomerase/epimerase	19.9447	43.7001	1.13163	5e-05	0.000271917	G	-
DMR38_01620	with_protein	DMR38_01620	glycosyltransferase	27.6176	44.7023	0.694761	0.0012	0.00469101	M	ko:K20534
DMR38_01625	with_protein	DMR38_01625	aldo/keto reductase	65.4228	87.9833	0.427436	0.0364	0.0845127	C	-
DMR38_01630	with_protein	DMR38_01630	FAD-dependent oxidoreductase	17.1399	55.2312	1.68812	5e-05	0.000271917	S	-
DMR38_01635	with_protein	DMR38_01635	glycosyltransferase	32.8285	72.5447	1.14392	5e-05	0.000271917	V	-
DMR38_01640	with_protein	DMR38_01640	hypothetical protein	25.9388	55.5222	1.09795	5e-05	0.000271917	M	-
DMR38_01645	with_protein	DMR38_01645	glycosyltransferase	38.4503	60.3061	0.649309	0.00105	0.00418367	M	ko:K19003,ko:K20327
DMR38_01650	with_protein	DMR38_01650	hypothetical protein	24.018	55.3128	1.2035	5e-05	0.000271917	S	ko:K20541
DMR38_01655	with_protein	DMR38_01655	ammonium transporter	31.4763	54.7061	0.797436	5e-05	0.000271917	P	ko:K03320
DMR38_01660	with_protein	DMR38_01660	P-II family nitrogen regulator	67.8466	82.1476	0.275942	0.25045	0.379507	K	ko:K04751
DMR38_01665	with_protein	DMR38_01665	class I SAM-dependent RNA methyltransferase	110.094	75.0494	-0.552823	0.00635	0.0196539	L	ko:K07444
DMR38_01670	with_protein	DMR38_01670	TetR/AcrR family transcriptional regulator	3.21797	13.5784	2.07709	5e-05	0.000271917	K	-
DMR38_01675	with_protein	DMR38_01675	efflux RND transporter periplasmic adaptor subunit	36.5889	26.9996	-0.438468	0.03665	0.0849709	M	-
DMR38_01680	with_protein	DMR38_01680	efflux RND transporter permease subunit	58.5588	46.8264	-0.322564	0.10885	0.203092	V	-
DMR38_01685	with_protein	DMR38_01685	DEAD/DEAH box helicase	14.2309	14.5632	0.0333005	0.88555	0.924319	L	ko:K05592
DMR38_01690	with_protein	DMR38_01690	HD domain-containing protein	14.3425	23.0726	0.685884	0.0027	0.00944941	F	ko:K01129
DMR38_01695	with_protein	DMR38_01695	sodium:calcium antiporter	6.3664	9.4358	0.567667	0.0451	0.100491	P	ko:K07301
DMR38_01700	with_protein	DMR38_01700	Lrp/AsnC family transcriptional regulator	130.893	70.8957	-0.884618	5e-05	0.000271917	K	ko:K03719
DMR38_01705	with_protein	DMR38_01705	NAD-dependent malic enzyme	429.101	244.051	-0.814135	0.00035	0.00160084	C	ko:K00027
DMR38_01710	with_protein	DMR38_01710	aspartate ammonia-lyase	60.6064	35.2337	-0.782514	0.0002	0.000966816	E	ko:K01744
DMR38_01715	with_protein	DMR38_01715	2-hydroxycarboxylate transporter family protein	1.18102	1.14339	-0.0467158	0.9226	0.950634	C	ko:K11616
DMR38_01720	with_protein	citD	citrate lyase acyl carrier protein	1.45422	1.87012	0.362885	0.7729	0.849124	C	ko:K01646
DMR38_01725	with_protein	DMR38_01725	CoA ester lyase	2.3231	1.51703	-0.614802	0.1743	0.290969	G	ko:K01644
DMR38_01730	with_protein	citF	citrate lyase subunit alpha	5.01159	4.11105	-0.285761	0.31475	0.451148	C	ko:K01643
DMR38_01735	with_protein	dcuS	two-component system sensor histidine kinase DcuS	6.68291	11.9945	0.843825	0.0013	0.00502113	T	ko:K02476,ko:K11614,ko:K11691
DMR38_01740	with_protein	DMR38_01740	response regulator	3.3026	12.3391	1.90156	0.0028	0.00975498	KT	ko:K11615
DMR38_01745	with_protein	DMR38_01745	amino acid permease	55.2588	75.1963	0.444457	0.0279	0.0679134	E	ko:K03293
DMR38_01750	with_protein	DMR38_01750	methyl-accepting chemotaxis protein	42.9015	43.4142	0.0171389	0.9348	0.958859	NT	-
DMR38_01755	with_protein	DMR38_01755	sigma-70 family RNA polymerase sigma factor	577.346	720.582	0.319726	0.2089	0.332924	K	ko:K03088
DMR38_01760	with_protein	DMR38_01760	hypothetical protein	56.7931	123.034	1.11527	0.1564	0.267989	-	-
DMR38_01765	with_protein	DMR38_01765	hypothetical protein	68.8546	141.32	1.03734	0.12	0.21854	S	-
DMR38_01770	with_protein	DMR38_01770	hypothetical protein	159.271	307.941	0.95117	0.17955	0.297731	S	-
DMR38_01775	with_protein	DMR38_01775	DUF1298 domain-containing protein	29.9165	37.3266	0.319263	0.12295	0.222656	S	-
DMR38_01780	with_protein	DMR38_01780	HAD family hydrolase	328.84	493.761	0.586427	0.0049	0.0157835	S	ko:K01091
DMR38_01785	with_protein	DMR38_01785	collagen-like protein	258.508	455.026	0.81574	0.0002	0.000966816	-	-
DMR38_01790	with_protein	DMR38_01790	hypothetical protein	15.2265	34.9336	1.19803	5e-05	0.000271917	-	-
DMR38_01795	with_protein	DMR38_01795	hypothetical protein	5.32429	15.1018	1.50406	5e-05	0.000271917	-	-
DMR38_01800	with_protein	DMR38_01800	helix-turn-helix domain-containing protein	33.2584	76.616	1.20393	5e-05	0.000271917	K	-
DMR38_01805	with_protein	DMR38_01805	4-hydroxy-tetrahydrodipicolinate synthase	250.264	76.0713	-1.71803	5e-05	0.000271917	E	ko:K01714
DMR38_01810	with_protein	DMR38_01810	cation:dicarboxylase symporter family transporter	234.994	86.2344	-1.44629	5e-05	0.000271917	C	-
DMR38_01815	with_protein	DMR38_01815	hypothetical protein	323.696	115.039	-1.49252	5e-05	0.000271917	-	-
DMR38_01820	with_protein	DMR38_01820	SpoVR family protein	12.019	25.9499	1.11041	5e-05	0.000271917	S	ko:K06415
DMR38_01825	with_protein	yhbH	sporulation protein YhbH	11.383	12.3575	0.118506	0.62725	0.738525	S	ko:K09786
DMR38_01830	with_protein	DMR38_01830	PrkA family serine protein kinase	16.6938	19.3965	0.216484	0.30195	0.436869	T	ko:K07180
DMR38_01835	with_protein	DMR38_01835	MarR family transcriptional regulator	722.136	804.369	0.155587	0.66665	0.770526	K	-
DMR38_01840	with_protein	DMR38_01840	DHA2 family efflux MFS transporter permease subunit	238.123	225.327	-0.0796868	0.78815	0.86125	EGP	ko:K03446
DMR38_01845	with_protein	DMR38_01845	HlyD family secretion protein	110.227	114.343	0.0528904	0.79915	0.869323	V	ko:K03543
DMR38_01850	with_protein	DMR38_01850	efflux RND transporter periplasmic adaptor subunit	107.271	117.973	0.137197	0.49225	0.624492	M	-
DMR38_01855	with_protein	carA	glutamine-hydrolyzing carbamoyl-phosphate synthase small subunit	18.9321	18.9284	-0.000281981	0.9963	0.997091	F	ko:K01956
DMR38_01860	with_protein	carB	carbamoyl-phosphate synthase large subunit	16.7356	19.6722	0.233238	0.2565	0.38621	F	ko:K01955
DMR38_01865	with_protein	DMR38_01865	amidohydrolase	32.0899	44.4372	0.469649	0.0269	0.0658766	E	ko:K01436,ko:K12940
DMR38_01870	with_protein	DMR38_01870	two-component sensor histidine kinase	78.8641	95.9439	0.282822	0.15845	0.270496	T	-
DMR38_01875	with_protein	DMR38_01875	response regulator	259.745	256.479	-0.0182553	0.9271	0.953436	T	-
DMR38_01880	with_protein	DMR38_01880	glycosyltransferase	28.662	98.4787	1.78067	5e-05	0.000271917	M	ko:K20534
DMR38_01885	with_protein	DMR38_01885	GtrA family protein	7.11293	123.469	4.11756	5e-05	0.000271917	S	-
DMR38_01890	with_protein	DMR38_01890	glycosyltransferase family 39 protein	74.1378	374.411	2.33634	5e-05	0.000271917	M	-
DMR38_01895	with_protein	DMR38_01895	glutamyl-tRNA reductase	333.377	316.631	-0.0743521	0.74195	0.827229	H	ko:K02492
DMR38_01900	with_protein	hemL	glutamate-1-semialdehyde-2,1-aminomutase	512.841	496.792	-0.0458697	0.8447	0.898465	H	ko:K01845
DMR38_01905	with_protein	DMR38_01905	DUF2837 family protein	12.7724	52.303	2.03386	5e-05	0.000271917	U	-
DMR38_01910	with_protein	DMR38_01910	GHKL domain-containing protein	9.80201	25.9922	1.40693	5e-05	0.000271917	T	-
DMR38_01915	with_protein	DMR38_01915	ABC transporter permease	13.1633	34.133	1.37465	0.0001	0.000515687	S	ko:K01992
DMR38_01920	with_protein	DMR38_01920	ATP-binding cassette domain-containing protein	12.9611	18.7173	0.530184	0.1048	0.196993	V	ko:K01990,ko:K19309
DMR38_01925	with_protein	DMR38_01925	response regulator	19.4067	18.8442	-0.0424343	0.86765	0.91353	T	-
DMR38_01930	with_protein	DMR38_01930	ATP-binding cassette domain-containing protein	9.91885	9.75587	-0.0239023	0.92395	0.951661	P	ko:K02071
DMR38_01935	with_protein	DMR38_01935	ABC transporter permease	10.5991	10.2957	-0.0418998	0.8892	0.926719	P	ko:K02072
DMR38_01940	with_protein	larA	nickel-dependent lactate racemase	147.377	87.8045	-0.747145	0.0001	0.000515687	S	ko:K22373
DMR38_01945	with_protein	DMR38_01945	GntR family transcriptional regulator	23.0308	11.6047	-0.988855	0.0074	0.0224265	K	ko:K07979
DMR38_01950	with_protein	DMR38_01950	DUF1648 domain-containing protein	12.7851	12.174	-0.0706602	0.7716	0.848508	S	-
DMR38_01955	with_protein	DMR38_01955	pyridoxal phosphate-dependent aminotransferase	330.61	310.024	-0.0927505	0.66735	0.771225	E	ko:K11358
DMR38_01960	with_protein	DMR38_01960	LysM peptidoglycan-binding domain-containing protein	1.02884	1.5685	0.608367	0.28645	0.420212	M	ko:K01449
DMR38_01965	with_protein	DMR38_01965	DUF116 domain-containing protein	29.3388	20.3566	-0.527313	0.01675	0.0446436	S	-
DMR38_01970	with_protein	DMR38_01970	multidrug efflux MFS transporter	13.9015	14.9435	0.104278	0.6466	0.75476	EGP	ko:K18926
DMR38_01975	with_protein	DMR38_01975	MarR family transcriptional regulator	6.64651	7.30419	0.136127	0.7336	0.821154	K	-
DMR38_01980	with_protein	DMR38_01980	DUF2089 domain-containing protein	31.901	33.5679	0.0734806	0.80475	0.873883	S	-
DMR38_01985	with_protein	DMR38_01985	hypothetical protein	64.1939	72.9814	0.185093	0.44575	0.582673	-	-
DMR38_01990	with_protein	DMR38_01990	hypothetical protein	21.0673	86.7474	2.04182	5e-05	0.000271917	-	-
DMR38_01995	with_protein	DMR38_01995	MFS transporter	39.8229	55.386	0.475923	0.02055	0.0527845	EGP	-
DMR38_02000	with_protein	DMR38_02000	protein kinase	40.3325	44.5003	0.141872	0.5384	0.664499	KLT	-
DMR38_02005	with_protein	DMR38_02005	amino acid permease	286.27	27.2056	-3.3954	5e-05	0.000271917	E	ko:K03294
DMR38_02010	with_protein	DMR38_02010	amino acid permease	207.736	18.5157	-3.48793	5e-05	0.000271917	E	ko:K03294
DMR38_02015	with_protein	DMR38_02015	methyl-accepting chemotaxis protein	14.3223	16.1582	0.174003	0.43045	0.568381	NT	ko:K03406
DMR38_02020	with_protein	DMR38_02020	HAMP domain-containing histidine kinase	81.4183	67.0058	-0.281067	0.171	0.286616	T	-
DMR38_02025	with_protein	DMR38_02025	tRNA 2-thiocytidine biosynthesis protein TtcA	230.656	145.557	-0.664159	0.0012	0.00469101	H	-
DMR38_02030	with_protein	DMR38_02030	hypothetical protein	24.8744	80.1532	1.6881	5e-05	0.000271917	S	-
DMR38_02035	with_protein	DMR38_02035	hypothetical protein	34.829	35.4183	0.0242059	0.92775	0.95387	-	-
DMR38_02040	with_protein	DMR38_02040	cell wall hydrolase	72.8538	75.3783	0.049145	0.8264	0.887836	M	ko:K01449
DMR38_02045	with_protein	DMR38_02045	cell wall-binding repeat-containing protein	1568.23	1567.82	-0.000377229	0.9988	0.998974	M	-
DMR38_02050	with_protein	DMR38_02050	cell wall-binding repeat-containing protein	12948.9	9379.73	-0.465211	0.4051	0.544122	M	-
DMR38_02055	with_protein	DMR38_02055	transposase	0.853163	2.29061	1.42484	0.04585	0.101755	L	-
DMR38_02060	with_protein	DMR38_02060	M domain protein	23.514	58.8896	1.32449	0.0012	0.00469101	-	-
DMR38_02065	with_protein	DMR38_02065	hypothetical protein	133.401	84.7079	-0.655201	0.00225	0.00806691	-	-
DMR38_02070	with_protein	DMR38_02070	hypothetical protein	32.6306	37.4641	0.199283	0.736	0.822927	-	-
DMR38_02075	with_protein	safA	SafA/ExsA family spore coat assembly protein	104.568	81.6959	-0.356106	0.09015	0.175209	M	-
DMR38_02080	with_protein	DMR38_02080	metallophosphoesterase family protein	42.1257	34.9625	-0.268892	0.23055	0.358404	T	-
DMR38_02085	with_protein	DMR38_02085	peptidase M16	142.857	127.742	-0.161339	0.46645	0.6015	S	ko:K06972
DMR38_02090	without_protein	DMR38_02090	DNA-binding protein	81.8162	54.0969	-0.596841	0.59125	0.709446	-	-
DMR38_02095	with_protein	DMR38_02095	helix-turn-helix domain-containing protein	42.4014	45.4856	0.101298	0.62905	0.739781	P	ko:K07219
DMR38_02100	with_protein	nifH	nitrogenase iron protein	2.27802	5.31636	1.22266	0.0035	0.0118361	P	ko:K02588
DMR38_02105	with_protein	DMR38_02105	P-II family nitrogen regulator	0	0	nan	1	1	K	ko:K02589
DMR38_02110	with_protein	DMR38_02110	P-II family nitrogen regulator	0.120928	0.251817	1.05823	1	1	K	ko:K02590
DMR38_02115	with_protein	nifD	nitrogenase molybdenum-iron protein alpha chain	0.776742	0.866586	0.157907	0.76475	0.843734	C	ko:K02586
DMR38_02120	with_protein	nifK	nitrogenase molybdenum-iron protein subunit beta	0.9268	0.962738	0.0548852	0.92525	0.952088	C	ko:K02591
DMR38_02125	with_protein	nifE	nitrogenase iron-molybdenum cofactor biosynthesis protein NifE	1.63004	1.30984	-0.315517	0.4434	0.580401	C	ko:K02587
DMR38_02130	with_protein	nifB	nitrogenase cofactor biosynthesis protein NifB	1.71567	1.64379	-0.0617461	0.84655	0.899491	C	ko:K02585,ko:K02592
DMR38_02135	with_protein	DMR38_02135	homocitrate synthase	3.538	2.55388	-0.470243	0.19115	0.311369	E	ko:K02594
DMR38_02140	with_protein	DMR38_02140	homocitrate synthase	5.66816	4.19237	-0.435114	0.2192	0.345451	E	ko:K02594
DMR38_02145	with_protein	DMR38_02145	cell wall-binding repeat-containing protein	992.157	724.062	-0.454455	0.09885	0.18842	M	-
DMR38_02150	with_protein	DMR38_02150	cell wall-binding repeat-containing protein	354.355	460.328	0.377467	0.103	0.194515	M	-
DMR38_02155	with_protein	DMR38_02155	response regulator	66.2622	78.153	0.238115	0.4165	0.554864	T	-
DMR38_02160	with_protein	DMR38_02160	HAMP domain-containing protein	25.1492	42.7264	0.764615	0.0073	0.0221609	T	-
DMR38_02165	with_protein	DMR38_02165	ABC transporter permease	7.80996	34.8744	2.15878	5e-05	0.000271917	S	ko:K01992
DMR38_02170	with_protein	DMR38_02170	ABC transporter ATP-binding protein	22.4165	40.5334	0.85455	0.00255	0.00899662	V	ko:K01990,ko:K20459,ko:K20490
DMR38_02175	with_protein	DMR38_02175	hypothetical protein	16.813	39.129	1.21866	5e-05	0.000271917	-	-
DMR38_02180	with_protein	DMR38_02180	TolC family protein	338.749	515.587	0.605999	0.00605	0.0188775	MU	-
DMR38_02185	with_protein	DMR38_02185	TolC family protein	433.466	477.859	0.140666	0.52435	0.653151	MU	-
DMR38_02190	with_protein	DMR38_02190	hypothetical protein	554.462	392.465	-0.498525	0.0138	0.0378112	-	-
DMR38_02195	with_protein	DMR38_02195	WG repeat-containing protein	342.859	316.967	-0.113283	0.6105	0.724885	S	-
DMR38_02200	with_protein	DMR38_02200	SLAP domain-containing protein	561.162	452.715	-0.309814	0.1527	0.263045	-	-
DMR38_02205	with_protein	DMR38_02205	cell wall-binding repeat-containing protein	849.876	885.623	0.0594403	0.82265	0.88558	M	-
DMR38_02210	with_protein	DMR38_02210	cell wall-binding repeat-containing protein	294.017	274.329	-0.0999924	0.64455	0.753126	M	ko:K20276
DMR38_02215	with_protein	DMR38_02215	DUF2140 domain-containing protein	111.176	93.8136	-0.244976	0.2205	0.347025	-	-
DMR38_02220	with_protein	DMR38_02220	capsular biosynthesis protein	279.683	242.563	-0.205433	0.3052	0.440471	M	-
DMR38_02225	with_protein	DMR38_02225	exopolysaccharide biosynthesis protein	148.097	123.483	-0.26223	0.19095	0.311106	GM	ko:K01104
DMR38_02230	with_protein	DMR38_02230	polysaccharide biosynthesis tyrosine autokinase	186.16	178.039	-0.0643498	0.7434	0.828103	D	-
DMR38_02235	with_protein	DMR38_02235	DUF1659 domain-containing protein	6.75309	1.87343	-1.84987	0.1228	0.22246	S	-
DMR38_02240	with_protein	DMR38_02240	DUF2922 family protein	4.56852	0.851301	-2.42399	0.21215	0.336807	S	-
DMR38_02245	with_protein	DMR38_02245	sigma-70 family RNA polymerase sigma factor	1.79412	0.81163	-1.14438	0.08725	0.170579	-	ko:K03091
DMR38_02250	with_protein	DMR38_02250	sigma-70 family RNA polymerase sigma factor	2.62075	1.26135	-1.05501	0.07645	0.154093	K	-
DMR38_02255	without_protein	DMR38_02255	DNA-binding protein	0	0	nan	1	1	-	-
DMR38_02260	without_protein	DMR38_02260	alpha/beta hydrolase	0	0	nan	1	1	-	-
DMR38_02265	with_protein	DMR38_02265	exopolysaccharide biosynthesis polyprenyl glycosylphosphotransferase	1192.07	623.974	-0.933911	0.0001	0.000515687	M	-
DMR38_02270	with_protein	loaP	antiterminator LoaP	89.8721	246.754	1.45713	5e-05	0.000271917	K	ko:K02601
DMR38_02275	with_protein	gmd	GDP-mannose 4,6-dehydratase	336.734	236.228	-0.511429	0.01605	0.043091	M	ko:K01711
DMR38_02280	with_protein	DMR38_02280	GDP-L-fucose synthase	407.279	307.159	-0.407032	0.05705	0.121692	GM	ko:K02377
DMR38_02285	without_protein	DMR38_02285	UDP-glucose 6-dehydrogenase	297.215	832.953	1.48673	5e-05	0.000271917	-	-
DMR38_02290	with_protein	DMR38_02290	WecB/TagA/CpsF family glycosyltransferase	765.151	585.547	-0.38596	0.283	0.416741	M	ko:K05946
DMR38_02295	with_protein	DMR38_02295	glycosyltransferase	510.47	370.23	-0.463404	0.14505	0.252726	M	-
DMR38_02300	with_protein	DMR38_02300	hypothetical protein	326.221	248.805	-0.390834	0.06775	0.139841	-	-
DMR38_02305	with_protein	DMR38_02305	2-C-methyl-D-erythritol 4-phosphate cytidylyltransferase	464.802	349.009	-0.413352	0.0488	0.107197	I	ko:K00991,ko:K21030
DMR38_02310	with_protein	DMR38_02310	serine acetyltransferase	518.172	345.87	-0.583201	0.12845	0.229908	E	-
DMR38_02315	with_protein	DMR38_02315	NAD(P)-dependent oxidoreductase	402.352	258.566	-0.637926	0.01835	0.0481449	GM	ko:K01710
DMR38_02320	with_protein	DMR38_02320	glycosyltransferase	284.896	201.53	-0.499441	0.01915	0.0497986	-	-
DMR38_02325	with_protein	DMR38_02325	hypothetical protein	268.722	246.125	-0.126723	0.62135	0.733183	-	-
DMR38_02330	with_protein	DMR38_02330	acyltransferase	298.871	165.988	-0.848444	0.05235	0.113588	S	-
DMR38_02335	with_protein	DMR38_02335	glycosyltransferase	261.809	159.272	-0.717022	0.0006	0.00256003	M	ko:K06338
DMR38_02340	with_protein	DMR38_02340	O-antigen ligase family protein	178.055	184.278	0.0495609	0.80805	0.876233	-	-
DMR38_02345	with_protein	DMR38_02345	hypothetical protein	142.541	129.179	-0.142005	0.485	0.618356	GM	-
DMR38_02350	with_protein	DMR38_02350	4Fe-4S dicluster domain-containing protein	279.066	200.841	-0.474553	0.02465	0.0614765	C	-
DMR38_02355	with_protein	DMR38_02355	polysaccharide biosynthesis protein	206.834	179.117	-0.207571	0.3251	0.461882	C	-
DMR38_02360	with_protein	DMR38_02360	polysaccharide deacetylase family protein	245.801	198.251	-0.310163	0.11705	0.21445	-	-
DMR38_02365	with_protein	DMR38_02365	mannose-1-phosphate guanylyltransferase/mannose-6-phosphate isomerase	273.521	223.871	-0.288984	0.1789	0.296836	M	ko:K00971,ko:K16011
DMR38_02370	with_protein	ltrA	group II intron reverse transcriptase/maturase	2.5075	2.02614	-0.307516	0.3706	0.510354	L	-
DMR38_02375	with_protein	DMR38_02375	AAA family ATPase	73.45	43.7128	-0.748707	0.00025	0.00117955	K	-
DMR38_02380	without_protein	DMR38_02380	DNA-binding protein	12127	4585.16	-1.40318	5e-05	0.000271917	-	-
DMR38_02385	with_protein	DMR38_02385	hypothetical protein	12.9736	95.1875	2.87519	0.00265	0.00929862	-	-
DMR38_02390	with_protein	DMR38_02390	exopolysaccharide biosynthesis polyprenyl glycosylphosphotransferase	1.87934	1.80896	-0.0550656	0.91065	0.942231	M	-
DMR38_02395	with_protein	DMR38_02395	glycosyltransferase family 1 protein	0.383423	1.08182	1.49645	0.0275	0.0671118	M	ko:K12996
DMR38_02400	with_protein	DMR38_02400	glycosyltransferase family 4 protein	0.750112	1.28161	0.772779	0.22085	0.347271	M	ko:K12994
DMR38_02405	with_protein	DMR38_02405	hypothetical protein	0.261242	1.038	1.99035	0.0919	0.177839	-	-
DMR38_02410	with_protein	DMR38_02410	hypothetical protein	1.71202	1.43994	-0.249691	0.6847	0.784702	S	-
DMR38_02415	with_protein	DMR38_02415	hypothetical protein	1.3468	1.57417	0.225056	0.54175	0.667256	E	ko:K01953
DMR38_02420	with_protein	DMR38_02420	hypothetical protein	1.07331	0.839811	-0.35393	0.438	0.575526	M	-
DMR38_02425	with_protein	pseB	UDP-N-acetylglucosamine 4,6-dehydratase (inverting)	2.29539	1.64656	-0.479284	0.24875	0.377498	M	ko:K15894
DMR38_02430	with_protein	pseC	UDP-4-amino-4,6-dideoxy-N-acetyl-beta-L-altrosamine transaminase	2.94203	2.80891	-0.0668016	0.8486	0.901194	E	-
DMR38_02435	with_protein	DMR38_02435	GNAT family N-acetyltransferase	3.48276	2.62295	-0.409041	0.23265	0.360246	M	ko:K07257
DMR38_02440	with_protein	pseI	pseudaminic acid synthase	9.29001	5.88451	-0.658758	0.0197	0.0509253	M	ko:K01654,ko:K15898
DMR38_02445	with_protein	pseG	UDP-2,4-diacetamido-2,4,6-trideoxy-beta-L-altropyranose hydrolase	2.70775	3.01669	0.155872	0.664	0.768344	M	ko:K15897
DMR38_02450	with_protein	DMR38_02450	polysaccharide biosynthesis protein	1.41228	2.22204	0.653859	0.08315	0.164275	S	-
DMR38_02455	with_protein	DMR38_02455	mannose-1-phosphate guanylyltransferase/mannose-6-phosphate isomerase	4.26495	3.73574	-0.191135	0.525	0.653557	M	ko:K00971,ko:K16011
DMR38_02460	with_protein	rfbB	dTDP-glucose 4,6-dehydratase	1.48905	0.945126	-0.655814	0.1842	0.303168	M	ko:K01710
DMR38_02465	with_protein	rfbA	glucose-1-phosphate thymidylyltransferase RfbA	2.84127	1.45597	-0.964555	0.06595	0.136825	M	ko:K00973
DMR38_02470	with_protein	rfbD	dTDP-4-dehydrorhamnose reductase	2.43991	1.99408	-0.291105	0.556	0.679261	M	ko:K00067
DMR38_02475	with_protein	rfbC	dTDP-4-dehydrorhamnose 3,5-epimerase	2.91062	1.88834	-0.624208	0.24145	0.370038	M	ko:K01790
DMR38_02480	with_protein	DMR38_02480	EAL domain-containing protein	11.4565	8.51533	-0.428032	0.08395	0.16541	T	-
DMR38_02485	with_protein	DMR38_02485	prepilin peptidase	245.657	182.249	-0.430734	0.0325	0.0769747	NOU	ko:K02654
DMR38_02490	with_protein	DMR38_02490	type II secretion system protein	2406.25	1986.69	-0.27642	0.23535	0.363277	NU	ko:K02456,ko:K02650
DMR38_02495	with_protein	DMR38_02495	type II secretion system protein GspE	94.8041	90.7457	-0.0631202	0.8188	0.883188	NU	ko:K02652
DMR38_02500	with_protein	DMR38_02500	type II secretion system F family protein	94.3628	116.265	0.301127	0.34955	0.488435	NU	ko:K02653
DMR38_02505	with_protein	DMR38_02505	hypothetical protein	33.2953	40.3722	0.278044	0.2969	0.431386	NU	ko:K02662
DMR38_02510	with_protein	DMR38_02510	hypothetical protein	63.9457	62.3485	-0.0364925	0.90975	0.94142	-	ko:K02664
DMR38_02515	with_protein	DMR38_02515	prepilin-type N-terminal cleavage/methylation domain-containing protein	88.7986	82.3839	-0.108175	0.5838	0.70306	NU	ko:K02456,ko:K02650,ko:K10926
DMR38_02520	with_protein	DMR38_02520	type II secretion system protein	53.597	65.5918	0.291363	0.2478	0.376411	-	-
DMR38_02525	with_protein	DMR38_02525	prepilin-type N-terminal cleavage/methylation domain-containing protein	39.8589	106.111	1.4126	5e-05	0.000271917	-	-
DMR38_02530	with_protein	DMR38_02530	hypothetical protein	42.426	53.5899	0.337012	0.1534	0.263941	-	-
DMR38_02535	with_protein	DMR38_02535	methyltransferase	378.33	424.853	0.167319	0.41405	0.55274	S	ko:K07507
DMR38_02540	with_protein	DMR38_02540	cell wall-binding repeat-containing protein	234.323	286.584	0.290459	0.1814	0.299691	M	-
DMR38_02545	with_protein	DMR38_02545	MBL fold metallo-hydrolase	111.278	155.479	0.482551	0.0167	0.0445251	S	-
DMR38_02550	with_protein	DMR38_02550	ABC transporter permease	295.435	297.684	0.0109409	0.96575	0.977867	M	ko:K09808
DMR38_02555	with_protein	DMR38_02555	ATP-binding cassette domain-containing protein	174.664	195.25	0.16074	0.732	0.820044	V	ko:K09810
DMR38_02560	with_protein	DMR38_02560	ABC transporter ATP-binding protein	15.2186	11.2509	-0.435795	0.0909	0.176433	-	-
DMR38_02565	with_protein	DMR38_02565	hypothetical protein	43.2668	51.2731	0.244942	0.23645	0.364661	-	-
DMR38_02570	with_protein	DMR38_02570	zinc ribbon domain-containing protein	64.2516	64.8645	0.0136967	0.9436	0.964199	S	-
DMR38_02575	with_protein	DMR38_02575	hypothetical protein	43.7489	55.7776	0.350439	0.08095	0.160735	-	-
DMR38_02580	with_protein	DMR38_02580	VWA domain-containing protein	74.1657	65.8216	-0.172191	0.39125	0.531267	S	-
DMR38_02585	with_protein	DMR38_02585	hypothetical protein	107.823	105.016	-0.0380558	0.85975	0.908783	L	-
DMR38_02590	with_protein	DMR38_02590	hypothetical protein	44.2362	70.2356	0.666975	0.0007	0.0029332	S	-
DMR38_02595	with_protein	DMR38_02595	VWA domain-containing protein	50.3929	66.9546	0.409963	0.04305	0.0967381	S	ko:K07114
DMR38_02600	with_protein	DMR38_02600	hypothetical protein	143.086	155.53	0.12031	0.54885	0.673134	-	-
DMR38_02605	with_protein	DMR38_02605	hypothetical protein	595.216	755.129	0.34331	0.1454	0.253254	S	-
DMR38_02610	with_protein	DMR38_02610	hypothetical protein	0	1.98829	100000	0.00845	0.025132	-	-
DMR38_02615	without_protein	DMR38_02615	inorganic pyrophosphatase	1.34507	37.6791	4.80801	0.2371	0.365349	C	ko:K01507
DMR38_02620	with_protein	DMR38_02620	M28 family peptidase	80.689	91.7874	0.185924	0.3599	0.499282	S	-
DMR38_02625	with_protein	DMR38_02625	lysophospholipase	8.72371	51.993	2.5753	5e-05	0.000271917	E	-
DMR38_02630	with_protein	DMR38_02630	hypothetical protein	60.5364	60.2161	-0.00765361	0.9697	0.980451	S	-
DMR38_02635	with_protein	DMR38_02635	hypothetical protein	34.2088	37.3715	0.127571	0.54465	0.66955	-	-
DMR38_02640	with_protein	DMR38_02640	YARHG domain-containing protein	65.0035	68.7445	0.0807269	0.6963	0.793209	S	-
DMR38_02645	with_protein	DMR38_02645	ABC transporter substrate-binding protein	282.44	175.78	-0.684173	0.0009	0.00365089	P	ko:K02016
DMR38_02650	with_protein	DMR38_02650	iron ABC transporter permease	519.471	360.073	-0.528754	0.03025	0.0725398	P	ko:K02015
DMR38_02655	with_protein	DMR38_02655	ATP-binding cassette domain-containing protein	166.714	88.8106	-0.908571	0.1044	0.196424	HP	ko:K02013
DMR38_02660	with_protein	ytaF	sporulation membrane protein YtaF	134.52	76.2782	-0.818478	0.0001	0.000515687	P	-
DMR38_02665	with_protein	DMR38_02665	hypothetical protein	528.477	336.03	-0.653251	0.00445	0.0145253	M	-
DMR38_02670	with_protein	DMR38_02670	DUF1861 family protein	143.23	108.182	-0.404873	0.04355	0.0976578	S	-
DMR38_02675	with_protein	DMR38_02675	glycosidase	203.313	185.107	-0.135343	0.50505	0.635833	G	ko:K20885
DMR38_02680	with_protein	DMR38_02680	two pore domain potassium channel family protein	195.75	200.163	0.032163	0.87035	0.915193	S	ko:K10716
DMR38_02685	with_protein	DMR38_02685	FAD-binding protein	338.851	229.864	-0.55987	0.0114	0.0322311	C	ko:K00104
DMR38_02690	with_protein	DMR38_02690	Ldh family oxidoreductase	393.377	247.139	-0.67059	0.0018	0.00665761	C	-
DMR38_02695	with_protein	DMR38_02695	teicoplanin resistance protein VanZ	28.515	76.9262	1.43175	0.0007	0.0029332	S	-
DMR38_02700	with_protein	DMR38_02700	macro domain-containing protein	102.03	115.019	0.172879	0.48795	0.62094	S	-
DMR38_02705	with_protein	DMR38_02705	efflux RND transporter periplasmic adaptor subunit	174.095	127.404	-0.450464	0.0245	0.061178	M	-
DMR38_02710	with_protein	DMR38_02710	HlyD family efflux transporter periplasmic adaptor subunit	227.975	197.361	-0.208039	0.29745	0.432029	V	ko:K03543
DMR38_02715	with_protein	DMR38_02715	alpha/beta fold hydrolase	1850.77	1007.21	-0.877761	0.00045	0.00199985	I	-
DMR38_02720	with_protein	DMR38_02720	metallophosphoesterase family protein	0.603947	0.788967	0.385543	0.438	0.575526	U	-
DMR38_02725	with_protein	lepB	signal peptidase I	99.514	119.632	0.265632	0.2054	0.329232	U	ko:K03100
DMR38_02730	with_protein	proB	glutamate 5-kinase	78.1941	131.491	0.749832	0.0004	0.00180447	E	ko:K00931
DMR38_02735	with_protein	DMR38_02735	glutamate-5-semialdehyde dehydrogenase	155.491	202.751	0.382878	0.06615	0.137081	E	ko:K00147
DMR38_02740	with_protein	DMR38_02740	hypothetical protein	16.0687	11.7712	-0.448992	0.46035	0.596349	S	-
DMR38_02745	with_protein	DMR38_02745	penicillin-binding transpeptidase domain-containing protein	26.3253	18.8527	-0.481679	0.0209	0.0535386	M	ko:K05515,ko:K21467
DMR38_02750	with_protein	DMR38_02750	methyl-accepting chemotaxis protein	36.4721	13.7458	-1.4078	5e-05	0.000271917	NT	ko:K03406
DMR38_02755	with_protein	DMR38_02755	DUF3533 domain-containing protein	16.3749	11.5743	-0.500561	0.0171	0.0454564	S	ko:K01421
DMR38_02760	with_protein	DMR38_02760	hypothetical protein	7.1548	9.22893	0.367252	0.11735	0.214902	-	-
DMR38_02765	with_protein	DMR38_02765	leucine-rich repeat domain-containing protein	5.29	9.82025	0.892492	0.00045	0.00199985	M	ko:K13730
DMR38_02770	with_protein	DMR38_02770	PDZ domain-containing protein	91.5114	96.3981	0.0750532	0.7086	0.802745	M	ko:K03797
DMR38_02775	with_protein	DMR38_02775	DUF45 domain-containing protein	112.055	115.949	0.0492834	0.8093	0.876823	S	ko:K07043
DMR38_02780	with_protein	DMR38_02780	hypothetical protein	67.9213	56.2666	-0.271585	0.2162	0.341925	P	-
DMR38_02785	with_protein	DMR38_02785	transcriptional repressor	113.347	140.994	0.314888	0.13615	0.240595	P	ko:K02076,ko:K03711
DMR38_02790	with_protein	DMR38_02790	hypothetical protein	0.922208	11.7149	3.66711	0.01785	0.0470318	-	-
DMR38_02795	with_protein	DMR38_02795	HD-GYP domain-containing protein	427.228	521.831	0.288576	0.1899	0.309895	T	-
DMR38_02800	with_protein	DMR38_02800	rhomboid family intramembrane serine protease	346.271	538.184	0.636198	0.00415	0.0136816	S	ko:K19225
DMR38_02805	with_protein	hflB	ATP-dependent zinc metalloprotease FtsH	68.1793	136.862	1.00532	5e-05	0.000271917	O	ko:K03798
DMR38_02810	with_protein	DMR38_02810	DUF1232 domain-containing protein	35.6413	55.7269	0.644824	0.002	0.00728056	S	-
DMR38_02815	with_protein	DMR38_02815	ribonuclease HI	62.0989	51.1104	-0.280951	0.18655	0.306069	L	ko:K03469,ko:K06993
DMR38_02820	with_protein	DMR38_02820	helix-turn-helix domain-containing protein	86.6975	126.463	0.544653	0.00785	0.0235602	K	-
DMR38_02825	with_protein	DMR38_02825	helix-turn-helix transcriptional regulator	36.9245	170.066	2.20344	5e-05	0.000271917	K	-
DMR38_02830	with_protein	clpB	ATP-dependent chaperone ClpB	206.99	250.168	0.273336	0.2321	0.35967	O	ko:K03695,ko:K03696
DMR38_02835	with_protein	DMR38_02835	polysaccharide deacetylase	8.43258	15.2675	0.856418	0.00275	0.0096015	G	-
DMR38_02840	with_protein	DMR38_02840	DUF3870 domain-containing protein	107.841	36.4018	-1.56682	5e-05	0.000271917	S	-
DMR38_02845	with_protein	DMR38_02845	succinate CoA transferase	17.1081	4.91953	-1.79809	5e-05	0.000271917	C	ko:K18118
DMR38_02850	with_protein	DMR38_02850	methylmalonyl-CoA mutase	18.1469	5.20674	-1.80127	5e-05	0.000271917	I	ko:K01847,ko:K01848
DMR38_02855	with_protein	DMR38_02855	cobalamin B12-binding domain-containing protein	16.554	4.76225	-1.79746	0.0002	0.000966816	I	ko:K01849
DMR38_02860	with_protein	meaB	methylmalonyl Co-A mutase-associated GTPase MeaB	16.8962	4.95322	-1.77026	5e-05	0.000271917	E	ko:K07588
DMR38_02865	with_protein	mce	methylmalonyl-CoA epimerase	22.9001	6.39595	-1.84012	5e-05	0.000271917	E	ko:K01759,ko:K05606
DMR38_02870	with_protein	DMR38_02870	methylmalonyl-CoA carboxyltransferase	20.8396	7.22711	-1.52784	5e-05	0.000271917	I	ko:K01966
DMR38_02875	with_protein	DMR38_02875	hypothetical protein	16.7934	5.1231	-1.71281	0.0024	0.00853457	-	-
DMR38_02880	with_protein	DMR38_02880	biotin/lipoyl-binding protein	34.7957	13.1141	-1.40779	5e-05	0.000271917	I	-
DMR38_02885	with_protein	DMR38_02885	sodium ion-translocating decarboxylase subunit beta	51.0506	20.4526	-1.31964	5e-05	0.000271917	C	ko:K01572
DMR38_02890	with_protein	DMR38_02890	PAS domain S-box protein	2.59752	1.19256	-1.12307	0.0061	0.0190151	KT	-
DMR38_02895	with_protein	DMR38_02895	EamA family transporter	22.2018	21.0512	-0.0767742	0.74275	0.827606	EG	-
DMR38_02900	with_protein	DMR38_02900	glutamine amidotransferase	368.067	336.251	-0.13043	0.5229	0.651798	S	ko:K07009
DMR38_02905	with_protein	DMR38_02905	DUF1727 domain-containing protein	51.3886	57.2067	0.154736	0.439	0.576324	M	ko:K01928
DMR38_02910	with_protein	pckA	phosphoenolpyruvate carboxykinase (ATP)	442.761	542.364	0.292733	0.21145	0.336125	H	ko:K01610
DMR38_02915	with_protein	DMR38_02915	undecaprenyl-diphosphate phosphatase	215.558	222.551	0.0460599	0.8224	0.885429	V	ko:K06153
DMR38_02920	rRNA	DMR38_02920	---	399.734	438.622	0.133938	0.5663	0.687991	-	-
DMR38_02925	tRNA	DMR38_02925	---	0	0	nan	1	1	-	-
DMR38_02930	tRNA	DMR38_02930	---	0	0	nan	1	1	-	-
DMR38_02935	rRNA	DMR38_02935	---	0.244671	1.38815	2.50425	0.00025	0.00117955	-	-
DMR38_02940	rRNA	rrf	---	0	0	nan	1	1	-	-
DMR38_02945	tRNA	DMR38_02945	---	0	0	nan	1	1	-	-
DMR38_02950	with_protein	DMR38_02950	DMT family transporter	14.8422	16.2732	0.132793	0.59165	0.709602	EG	-
DMR38_02955	with_protein	folP	dihydropteroate synthase	182.202	90.1839	-1.0146	5e-05	0.000271917	H	ko:K00796
DMR38_02960	with_protein	folE	GTP cyclohydrolase I FolE	179.904	81.7915	-1.1372	5e-05	0.000271917	F	ko:K01495
DMR38_02965	with_protein	DMR38_02965	HD domain-containing protein	67.4628	47.8734	-0.494868	0.03475	0.0814196	S	ko:K06950
DMR38_02970	with_protein	folK	2-amino-4-hydroxy-6-hydroxymethyldihydropteridine diphosphokinase	89.7077	75.6715	-0.245482	0.2352	0.36308	H	ko:K00950,ko:K13940
DMR38_02975	without_protein	DMR38_02975	transposase	71.9655	0	-100000	0.1167	0.213906	L	-
DMR38_02980	with_protein	DMR38_02980	WHG domain-containing protein	54.9272	37.2738	-0.559359	0.01365	0.0374702	K	-
DMR38_02985	with_protein	DMR38_02985	ATP-binding cassette domain-containing protein	39.7334	28.3484	-0.487085	0.094	0.1811	V	ko:K01990,ko:K09695
DMR38_02990	with_protein	DMR38_02990	ABC transporter permease	38.1395	24.316	-0.64938	0.03785	0.0871895	S	ko:K01992
DMR38_02995	without_protein	DMR38_02995	conjugal transfer protein	81.827	47.048	-0.798444	0.09045	0.175686	S	-
DMR38_03000	without_protein	DMR38_03000	hypothetical protein	2.05908	2.7654	0.425488	0.53765	0.663928	-	-
DMR38_03005	with_protein	DMR38_03005	AAA family ATPase	2.59926	2.41639	-0.105248	0.77495	0.850511	S	-
DMR38_03010	with_protein	DMR38_03010	hypothetical protein	3.27047	3.03263	-0.108928	0.71535	0.807953	S	-
DMR38_03015	with_protein	DMR38_03015	GNAT family N-acetyltransferase	7.922	5.42782	-0.545492	0.16915	0.284283	K	-
DMR38_03020	with_protein	DMR38_03020	GNAT family N-acetyltransferase	7.70635	6.15253	-0.324868	0.37205	0.511216	J	ko:K03790
DMR38_03025	without_protein	DMR38_03025	hypothetical protein	3.272	4.49588	0.458431	0.5701	0.691099	-	-
DMR38_03030	with_protein	DMR38_03030	hypothetical protein	1.22714	4.55425	1.89191	0.2128	0.337473	-	-
DMR38_03035	without_protein	DMR38_03035	DUF2262 domain-containing protein	0	0	nan	1	1	-	-
DMR38_03040	with_protein	DMR38_03040	hypothetical protein	0	0	nan	1	1	-	-
DMR38_03045	with_protein	DMR38_03045	hypothetical protein	7.36983	4.77193	-0.627058	0.32295	0.459636	-	-
DMR38_03050	with_protein	DMR38_03050	VWA domain-containing protein	5.0163	3.99817	-0.327284	0.4	0.539382	S	-
DMR38_03055	with_protein	DMR38_03055	hypothetical protein	1.60068	2.75009	0.780794	0.0869	0.169998	S	-
DMR38_03060	with_protein	DMR38_03060	hypothetical protein	0	2.36131	100000	5e-05	0.000271917	-	-
DMR38_03065	with_protein	DMR38_03065	DUF4132 domain-containing protein	6.13544	5.2395	-0.227738	0.30325	0.438167	C	-
DMR38_03070	with_protein	DMR38_03070	IS256 family transposase	0	0	nan	1	1	L	-
DMR38_03075	with_protein	DMR38_03075	peptidase S41	4.73166	6.95523	0.555752	0.05195	0.112811	M	-
DMR38_03080	with_protein	DMR38_03080	transporter	0	1.23933	100000	5e-05	0.000271917	S	ko:K01992,ko:K19310
DMR38_03085	with_protein	DMR38_03085	ABC transporter permease	0.863557	1.27483	0.561942	0.3461	0.484888	S	ko:K01992,ko:K19310
DMR38_03090	with_protein	DMR38_03090	ATP-binding cassette domain-containing protein	5.74348	4.88962	-0.232203	0.47475	0.609718	V	ko:K01990,ko:K19309
DMR38_03095	with_protein	DMR38_03095	HAMP domain-containing histidine kinase	38.1327	46.6184	0.289871	0.17195	0.28779	T	-
DMR38_03100	with_protein	DMR38_03100	response regulator	24.5629	34.8906	0.506358	0.0323	0.0765459	K	ko:K18349
DMR38_03105	rRNA	DMR38_03105	---	0	0	nan	1	1	-	-
DMR38_03110	tRNA	DMR38_03110	---	0	0	nan	1	1	-	-
DMR38_03115	tRNA	DMR38_03115	---	0	0	nan	1	1	-	-
DMR38_03120	rRNA	DMR38_03120	---	83.9532	162.201	0.950125	5e-05	0.000271917	-	-
DMR38_03125	rRNA	rrf	---	19893.7	12670.7	-0.650815	0.01745	0.0462041	-	-
DMR38_03130	tRNA	DMR38_03130	---	0	0	nan	1	1	-	-
DMR38_03135	with_protein	DMR38_03135	EamA family transporter	49.7274	42.9091	-0.212757	0.30995	0.445693	EG	-
DMR38_03140	with_protein	DMR38_03140	MBL fold metallo-hydrolase	36.8677	36.5934	-0.0107739	0.95805	0.973786	L	ko:K02238
DMR38_03145	with_protein	DMR38_03145	1-acylglycerol-3-phosphate O-acyltransferase	39.9872	42.7255	0.0955591	0.66485	0.769051	I	ko:K00655
DMR38_03150	with_protein	DMR38_03150	2-isopropylmalate synthase	706.503	459.617	-0.620264	0.00815	0.0243564	E	-
DMR38_03155	with_protein	DMR38_03155	isocitrate dehydrogenase (NAD(+))	1029.79	688.511	-0.580799	0.0147	0.0399516	C	ko:K00030
DMR38_03160	with_protein	DMR38_03160	O-acetylhomoserine aminocarboxypropyltransferase/cysteine synthase	86.3591	86.1958	-0.00273063	0.9914	0.993493	E	ko:K01740
DMR38_03165	with_protein	DMR38_03165	homocysteine methyltransferase	60.4287	75.2921	0.317265	0.12025	0.218798	E	ko:K00548
DMR38_03170	with_protein	DMR38_03170	hydrolase	460.322	452.951	-0.0232884	0.9094	0.941231	C	-
DMR38_03175	with_protein	DMR38_03175	transporter substrate-binding domain-containing protein	1172.93	450.196	-1.38149	5e-05	0.000271917	ET	ko:K02030
DMR38_03180	with_protein	ehuC	ectoine/hydroxyectoine ABC transporter permease subunit EhuC	1041.1	601.04	-0.792576	0.00055	0.00237876	P	ko:K02029,ko:K02030
DMR38_03185	with_protein	DMR38_03185	ATP-binding cassette domain-containing protein	1376.95	571.603	-1.26839	5e-05	0.000271917	E	ko:K02028
DMR38_03190	with_protein	DMR38_03190	argininosuccinate synthase	3808.52	1280.17	-1.5729	5e-05	0.000271917	E	ko:K01940
DMR38_03195	with_protein	argH	argininosuccinate lyase	6351.9	2570.79	-1.30498	5e-05	0.000271917	E	ko:K01755
DMR38_03200	with_protein	DMR38_03200	DUF378 domain-containing protein	528.238	377.716	-0.483886	0.0333	0.0786157	S	ko:K09779
DMR38_03205	with_protein	DMR38_03205	AsnC family transcriptional regulator	72.252	197.232	1.44878	5e-05	0.000271917	K	ko:K03718
DMR38_03210	with_protein	DMR38_03210	hypothetical protein	120.841	52.7757	-1.19516	5e-05	0.000271917	J	ko:K01893
DMR38_03215	with_protein	DMR38_03215	hypothetical protein	205.32	323.241	0.654736	0.00255	0.00899662	-	-
DMR38_03220	with_protein	DMR38_03220	GntR family transcriptional regulator	120.69	119.488	-0.0144404	0.945	0.965212	K	ko:K03710
DMR38_03225	with_protein	DMR38_03225	XdhC family protein	623.391	225.31	-1.46823	5e-05	0.000271917	O	ko:K07402
DMR38_03230	with_protein	DMR38_03230	hypothetical protein	0.810618	2.17284	1.42249	0.0033	0.0112659	-	-
DMR38_03235	with_protein	DMR38_03235	sigma-70 family RNA polymerase sigma factor	0.75341	1.49637	0.98996	0.3318	0.469047	K	ko:K03088
DMR38_03240	with_protein	DMR38_03240	GntR family transcriptional regulator	26.5792	19.4864	-0.44783	0.07105	0.145222	K	ko:K05799
DMR38_03245	with_protein	DMR38_03245	transketolase	4.41223	6.233	0.498419	0.21615	0.341879	G	ko:K00615
DMR38_03250	with_protein	DMR38_03250	transketolase family protein	5.31716	4.98963	-0.091723	0.81235	0.878648	G	-
DMR38_03255	with_protein	DMR38_03255	glucose 1-dehydrogenase	18.0803	14.7423	-0.294457	0.2532	0.382203	IQ	ko:K00059
DMR38_03260	with_protein	DMR38_03260	MFS transporter	15.0442	13.4427	-0.162384	0.47665	0.611477	P	-
DMR38_03265	with_protein	pfkA	6-phosphofructokinase	1.8043	2.90816	0.688667	0.0918	0.177731	G	ko:K00850
DMR38_03270	with_protein	DMR38_03270	vitamin B12-dependent ribonucleotide reductase	94.4001	106.007	0.167299	0.42655	0.56471	F	ko:K00525
DMR38_03275	with_protein	DMR38_03275	gamma carbonic anhydrase family protein	51.7018	16.5273	-1.64536	5e-05	0.000271917	S	-
DMR38_03280	without_protein	DMR38_03280	peptidase M14	414.417	624.241	0.59102	0.00725	0.0220256	EM	ko:K01308
DMR38_03285	with_protein	DMR38_03285	DUF327 family protein	49.7819	178.16	1.83948	5e-05	0.000271917	S	ko:K09770
DMR38_03290	with_protein	DMR38_03290	calcium-translocating P-type ATPase, PMCA-type	12.9386	13.2336	0.0325241	0.87745	0.919491	P	ko:K01537
DMR38_03295	with_protein	DMR38_03295	DNA-binding protein	134.318	130.958	-0.0365485	0.85555	0.906171	S	ko:K00243
DMR38_03300	with_protein	DMR38_03300	DUF1624 domain-containing protein	2.84693	10.1144	1.82893	5e-05	0.000271917	I	-
DMR38_03305	with_protein	DMR38_03305	NAD(+) synthase	110.099	96.6896	-0.187369	0.36865	0.508536	H	ko:K01950
DMR38_03310	with_protein	DMR38_03310	NfeD family protein	56.6451	73.9548	0.384693	0.10275	0.19418	OU	-
DMR38_03315	with_protein	DMR38_03315	SPFH/Band 7/PHB domain protein	175.359	158.766	-0.143409	0.4714	0.606478	O	-
DMR38_03320	with_protein	DMR38_03320	response regulator	63.9914	68.7873	0.104264	0.6186	0.731167	T	-
DMR38_03325	with_protein	DMR38_03325	HAMP domain-containing protein	34.712	41.6171	0.261742	0.20615	0.330106	T	-
DMR38_03330	with_protein	DMR38_03330	hypothetical protein	18.9614	20.7752	0.131797	0.5444	0.669396	-	-
DMR38_03335	with_protein	addB	helicase-exonuclease AddAB subunit AddB	15.363	27.3603	0.832624	5e-05	0.000271917	L	ko:K16899
DMR38_03340	other	ssrS	6S RNA	18632.8	13958.8	-0.41667	0.05705	0.121692	-	-
DMR38_03345	with_protein	DMR38_03345	formate dehydrogenase subunit alpha	3422.1	1929.5	-0.826655	0.00635	0.0196539	C	ko:K22015
DMR38_03350	with_protein	DMR38_03350	molybdopterin molybdotransferase MoeA	835.955	517.3	-0.692424	0.0332	0.078414	H	ko:K03750
DMR38_03355	with_protein	mobB	molybdopterin-guanine dinucleotide biosynthesis protein B	816.611	438.234	-0.897948	0.1241	0.224035	H	ko:K03753,ko:K13818
DMR38_03360	with_protein	fdhD	formate dehydrogenase accessory sulfurtransferase FdhD	472.843	328.583	-0.525103	0.32735	0.464384	C	ko:K02379
DMR38_03365	with_protein	nuoE	NADH-quinone oxidoreductase subunit NuoE	7643.99	3218.61	-1.24789	0.01755	0.04637	C	ko:K00334
DMR38_03370	with_protein	DMR38_03370	NADH-quinone oxidoreductase subunit F	2959.76	1091.08	-1.43972	0.00025	0.00117955	C	ko:K00335
DMR38_03375	with_protein	DMR38_03375	2Fe-2S iron-sulfur cluster binding domain-containing protein	3388.56	1457.25	-1.21742	5e-05	0.000271917	C	-
DMR38_03380	with_protein	DMR38_03380	4Fe-4S dicluster domain-containing protein	3703.52	1658.59	-1.15894	5e-05	0.000271917	C	ko:K05796
DMR38_03385	with_protein	DMR38_03385	4Fe-4S dicluster domain-containing protein	4575.42	1887.04	-1.27778	5e-05	0.000271917	C	ko:K00533
DMR38_03390	with_protein	DMR38_03390	4Fe-4S dicluster domain-containing protein	7019.8	4548.69	-0.625979	0.02135	0.0545183	C	ko:K05796
DMR38_03395	with_protein	DMR38_03395	AAA family ATPase	25.9222	23.0847	-0.167251	0.4276	0.565729	K	ko:K03721,ko:K06714,ko:K21405
DMR38_03400	with_protein	DMR38_03400	ethanolamine utilization protein EutN	117.762	109.589	-0.103771	0.68215	0.78278	CQ	ko:K04028
DMR38_03405	with_protein	DMR38_03405	APC family permease	165.35	174.685	0.0792327	0.7167	0.808573	E	-
DMR38_03410	with_protein	DMR38_03410	ACT domain-containing protein	154.959	161.661	0.0610851	0.77455	0.850246	S	ko:K06209
DMR38_03415	with_protein	DMR38_03415	homoserine dehydrogenase	10.186	15.1052	0.568458	0.01925	0.0500023	E	ko:K00003
DMR38_03420	with_protein	DMR38_03420	homoserine kinase	15.0713	20.6821	0.456579	0.05665	0.121047	F	ko:K00872
DMR38_03425	with_protein	DMR38_03425	GNAT family N-acetyltransferase	51.206	74.6809	0.544426	0.01755	0.04637	K	-
DMR38_03430	with_protein	DMR38_03430	hypothetical protein	112.134	82.6996	-0.439272	0.03675	0.0851539	-	-
DMR38_03435	with_protein	DMR38_03435	DUF4321 domain-containing protein	23.4726	100.853	2.1032	5e-05	0.000271917	S	-
DMR38_03440	with_protein	DMR38_03440	Maf-like protein	175.629	153.399	-0.195242	0.33575	0.473801	D	ko:K06287
DMR38_03445	with_protein	radC	DNA repair protein RadC	155.104	152.803	-0.021563	0.91495	0.945468	E	ko:K03630
DMR38_03450	with_protein	DMR38_03450	MreB/Mrl family cell shape determining protein	343.094	235.244	-0.544446	0.0107	0.0306004	D	ko:K03569
DMR38_03455	with_protein	mreC	rod shape-determining protein MreC	129.586	157.139	0.278131	0.1646	0.278547	M	ko:K03570
DMR38_03460	with_protein	mreD	rod shape-determining protein MreD	111.461	126.652	0.184331	0.37925	0.518505	M	ko:K03571
DMR38_03465	with_protein	DMR38_03465	penicillin-binding protein	254.478	275.222	0.113055	0.63735	0.747038	M	ko:K05515
DMR38_03470	with_protein	minC	septum site-determining protein MinC	892.743	575.271	-0.634003	0.00365	0.0122586	D	ko:K03610
DMR38_03475	with_protein	minD	septum site-determining protein MinD	579.989	495.972	-0.225767	0.3018	0.436808	D	ko:K03609
DMR38_03480	with_protein	minE	cell division topological specificity factor MinE	1482.35	1708.06	0.204473	0.30745	0.442769	D	ko:K03608
DMR38_03485	with_protein	rodA	rod shape-determining protein RodA	54.9909	47.4139	-0.213883	0.2916	0.425673	D	ko:K05837
DMR38_03490	with_protein	mgsA	methylglyoxal synthase	218.622	173.815	-0.330886	0.11115	0.206358	G	ko:K01734
DMR38_03495	with_protein	DMR38_03495	endopeptidase	1.52262	4.36177	1.51836	0.0424	0.0954769	M	-
DMR38_03500	with_protein	DMR38_03500	metalloprotease	0.303213	1.32674	2.12948	0.0181	0.0475663	S	ko:K06402
DMR38_03505	with_protein	DMR38_03505	TIGR03960 family B12-binding radical SAM protein	21.6023	19.5803	-0.141782	0.5164	0.646241	C	-
DMR38_03510	with_protein	DMR38_03510	DUF2344 domain-containing protein	6.40765	8.57454	0.420264	0.53585	0.662426	S	-
DMR38_03515	with_protein	DMR38_03515	ribonuclease E/G	23.297	22.0954	-0.0763981	0.71875	0.80998	J	ko:K08301
DMR38_03520	with_protein	rplU	50S ribosomal protein L21	5736.15	5115.25	-0.165278	0.47445	0.609479	J	ko:K02888
DMR38_03525	with_protein	DMR38_03525	ribosomal-processing cysteine protease Prp	1455.9	1940.91	0.414822	0.04795	0.105675	J	ko:K07584
DMR38_03530	with_protein	DMR38_03530	50S ribosomal protein L27	6873.15	4741.81	-0.535534	0.0228	0.0575833	J	ko:K02899
DMR38_03535	with_protein	obgE	GTPase ObgE	41.143	29.1903	-0.495158	0.0179	0.0471251	S	ko:K03979
DMR38_03540	with_protein	DMR38_03540	nicotinate-nucleotide adenylyltransferase	73.519	58.2022	-0.337043	0.11975	0.218232	H	ko:K00969
DMR38_03545	with_protein	DMR38_03545	HD domain-containing protein	107.116	80.9919	-0.403324	0.05735	0.122154	H	ko:K00969
DMR38_03550	with_protein	DMR38_03550	RidA family protein	265.876	232.495	-0.193554	0.35275	0.491672	J	ko:K09022
DMR38_03555	with_protein	DMR38_03555	RluA family pseudouridine synthase	13.4868	15.223	0.174705	0.48915	0.621977	J	ko:K06177,ko:K06180
DMR38_03560	with_protein	DMR38_03560	D-alanyl-D-alanine carboxypeptidase	139.34	191.164	0.456201	0.0287	0.0694107	M	ko:K01286,ko:K07258
DMR38_03565	with_protein	DMR38_03565	DNA-binding protein	0	0.361214	100000	1	1	L	ko:K02237
DMR38_03570	with_protein	selD	selenide, water dikinase SelD	122.676	79.5179	-0.625501	0.00145	0.00551471	-	-
DMR38_03575	with_protein	DMR38_03575	L-seryl-tRNA(Sec) selenium transferase	78.4124	50.2158	-0.64294	0.0018	0.00665761	J	ko:K01042
DMR38_03580	with_protein	selB	selenocysteine-specific translation elongation factor	73.1886	66.2597	-0.143487	0.46935	0.604659	J	ko:K03833
DMR38_03585	with_protein	DMR38_03585	methyltetrahydrofolate cobalamin methyltransferase	0	0	nan	1	1	E	ko:K00548
DMR38_03590	with_protein	DMR38_03590	cobalamin-binding protein	0	0	nan	1	1	S	-
DMR38_03595	with_protein	DMR38_03595	uroporphyrinogen decarboxylase	785.209	1170.26	0.57568	0.01875	0.0489636	H	-
DMR38_03600	with_protein	DMR38_03600	DUF4445 domain-containing protein	11.8807	22.8457	0.943303	5e-05	0.000271917	C	-
DMR38_03605	with_protein	DMR38_03605	hypothetical protein	521.765	595.312	0.190246	0.42485	0.56306	QT	ko:K02647
DMR38_03610	with_protein	DMR38_03610	methyltetrahydrofolate cobalamin methyltransferase	0	0	nan	1	1	E	ko:K00548
DMR38_03615	with_protein	DMR38_03615	cobalamin-binding protein	0	0	nan	1	1	S	-
DMR38_03620	with_protein	DMR38_03620	uroporphyrinogen decarboxylase	226.315	205.764	-0.137342	0.50185	0.63289	H	-
DMR38_03625	with_protein	DMR38_03625	DUF4445 domain-containing protein	5.4667	6.38903	0.224927	0.37275	0.51196	C	-
DMR38_03630	with_protein	DMR38_03630	methyltetrahydrofolate cobalamin methyltransferase	20.6847	11.0938	-0.89881	0.00045	0.00199985	E	ko:K00548
DMR38_03635	with_protein	DMR38_03635	cobalamin-binding protein	55.9102	38.2104	-0.549146	0.01485	0.0403186	S	-
DMR38_03640	with_protein	DMR38_03640	uroporphyrinogen decarboxylase	103.064	72.8282	-0.500971	0.01375	0.0377126	H	-
DMR38_03645	with_protein	DMR38_03645	TetR/AcrR family transcriptional regulator	8.01528	8.97096	0.162509	0.63245	0.742751	K	-
DMR38_03650	with_protein	DMR38_03650	efflux RND transporter periplasmic adaptor subunit	0.797504	1.22331	0.617226	0.2049	0.328626	M	-
DMR38_03655	with_protein	DMR38_03655	efflux RND transporter permease subunit	8.2551	6.91194	-0.256195	0.24465	0.373347	V	-
DMR38_03660	with_protein	DMR38_03660	OsmC family protein	24.2675	25.3191	0.0612006	0.83665	0.894554	O	ko:K07397,ko:K19000
DMR38_03665	with_protein	DMR38_03665	DUF2179 domain-containing protein	19.0685	77.1771	2.01698	5e-05	0.000271917	S	-
DMR38_03670	with_protein	DMR38_03670	HAMP domain-containing protein	0.618096	0.984947	0.672215	0.1553	0.266415	NT	ko:K03406
DMR38_03675	with_protein	DMR38_03675	ABC transporter ATP-binding protein	1.34918	1.40389	0.0573471	0.91395	0.944737	V	ko:K02003
DMR38_03680	with_protein	DMR38_03680	FtsX-like permease family protein	8.46083	9.21262	0.122812	0.5759	0.695987	V	ko:K02004
DMR38_03685	with_protein	DMR38_03685	response regulator transcription factor	9.03242	12.4863	0.467162	0.1137	0.209813	T	-
DMR38_03690	with_protein	DMR38_03690	HAMP domain-containing histidine kinase	1.61904	6.43298	1.99035	5e-05	0.000271917	T	-
DMR38_03695	with_protein	DMR38_03695	IS256 family transposase	0	0	nan	1	1	L	ko:K07493
DMR38_03700	with_protein	DMR38_03700	cyclic nucleotide-binding domain-containing protein	75.564	68.9102	-0.132982	0.52445	0.653175	K	-
DMR38_03705	with_protein	priS	hydroxylamine reductase	1.17086	1.07196	-0.127318	0.76195	0.841508	C	ko:K05601
DMR38_03710	with_protein	DMR38_03710	response regulator	23.6976	19.5973	-0.274086	0.26855	0.400616	T	-
DMR38_03715	with_protein	DMR38_03715	DUF1835 domain-containing protein	1.21149	12.8918	3.4116	0.0002	0.000966816	S	-
DMR38_03720	with_protein	DMR38_03720	50S ribosomal protein L7/L12	18.7898	16.2973	-0.205317	0.755	0.836694	S	-
DMR38_03725	with_protein	DMR38_03725	DUF1835 domain-containing protein	8.29595	10.3905	0.324786	0.31915	0.455674	S	-
DMR38_03730	with_protein	DMR38_03730	HAMP domain-containing histidine kinase	8.6689	11.6267	0.423521	0.0787	0.15741	T	-
DMR38_03735	with_protein	DMR38_03735	hypothetical protein	27.2159	22.3244	-0.285828	0.19815	0.32025	M	-
DMR38_03740	with_protein	DMR38_03740	sulfite exporter TauE/SafE family protein	205.417	248.604	0.275294	0.1772	0.294773	I	ko:K07090
DMR38_03745	with_protein	DMR38_03745	cation-transporting P-type ATPase	22.9777	26.5257	0.207156	0.30755	0.442834	P	-
DMR38_03750	with_protein	DMR38_03750	ComEC/Rec2 family competence protein	22.101	51.5719	1.22247	5e-05	0.000271917	S	ko:K02238
DMR38_03755	with_protein	holA	DNA polymerase III subunit delta	19.6309	44.4561	1.17926	5e-05	0.000271917	L	ko:K02340
DMR38_03760	with_protein	rpsT	30S ribosomal protein S20	490.55	2895.64	2.56141	5e-05	0.000271917	J	ko:K02968
DMR38_03765	with_protein	DMR38_03765	GPR endopeptidase	2.38699	1.4782	-0.691351	0.11425	0.210395	C	ko:K06012
DMR38_03770	with_protein	DMR38_03770	stage II sporulation protein P	4.13477	4.58127	0.147941	0.65215	0.759258	M	ko:K06385
DMR38_03775	with_protein	DMR38_03775	hypothetical protein	0	0.144281	100000	1	1	-	-
DMR38_03780	with_protein	lepA	elongation factor 4	191.391	177.422	-0.109338	0.6148	0.728222	M	ko:K03596
DMR38_03785	with_protein	DMR38_03785	oxygen-independent coproporphyrinogen III oxidase	28.8841	40.5949	0.491023	0.02005	0.0516976	H	-
DMR38_03790	with_protein	hrcA	heat-inducible transcriptional repressor HrcA	246.258	211.235	-0.221322	0.29045	0.424267	K	ko:K03705
DMR38_03795	with_protein	grpE	nucleotide exchange factor GrpE	95.7853	123.324	0.364577	0.07825	0.156782	O	ko:K03687
DMR38_03800	with_protein	dnaK	molecular chaperone DnaK	742.353	589.755	-0.33199	0.17295	0.289134	O	ko:K04043
DMR38_03805	with_protein	dnaJ	molecular chaperone DnaJ	241.125	162.03	-0.57352	0.0066	0.020307	O	ko:K03686,ko:K05516
DMR38_03810	with_protein	DMR38_03810	50S ribosomal protein L11 methyltransferase	110.86	68.7748	-0.688787	0.0007	0.0029332	J	ko:K02687
DMR38_03815	with_protein	DMR38_03815	16S rRNA (uracil(1498)-N(3))-methyltransferase	92.0353	72.5934	-0.342349	0.1007	0.191223	J	ko:K09761
DMR38_03820	with_protein	mtaB	tRNA (N(6)-L-threonylcarbamoyladenosine(37)-C(2))-methylthiotransferase MtaB	90.8598	65.138	-0.480143	0.018	0.0473189	J	ko:K18707
DMR38_03825	with_protein	DMR38_03825	HIT domain-containing protein	2656.84	2598.85	-0.031838	0.88085	0.921193	FG	ko:K02503
DMR38_03830	with_protein	DMR38_03830	30S ribosomal protein S21	6462.38	5910.93	-0.12868	0.51865	0.648202	J	ko:K02970
DMR38_03835	with_protein	DMR38_03835	GatB/YqeY domain-containing protein	9307.48	8069.2	-0.205965	0.446	0.582859	S	ko:K09117
DMR38_03840	with_protein	yqfC	sporulation protein YqfC	0.807263	2.70812	1.74618	0.5453	0.670196	S	-
DMR38_03845	with_protein	yqfD	sporulation protein YqfD	27.2988	28.8739	0.0809285	0.7013	0.797217	S	ko:K06438
DMR38_03850	with_protein	DMR38_03850	HDIG domain-containing protein	59.4144	89.0116	0.583181	0.00455	0.0147978	S	ko:K07037
DMR38_03855	with_protein	ybeY	rRNA maturation RNase YbeY	47.4679	45.265	-0.0685563	0.77395	0.849812	S	ko:K01489,ko:K07042
DMR38_03860	with_protein	DMR38_03860	phosphatase PAP2 family protein	33.3005	41.529	0.318575	0.1559	0.267302	IM	ko:K00887,ko:K00901
DMR38_03865	with_protein	DMR38_03865	GTPase Era	62.3146	67.7428	0.120497	0.54865	0.673134	S	ko:K03595
DMR38_03870	with_protein	recO	DNA repair protein RecO	34.8052	63.2007	0.860638	5e-05	0.000271917	L	ko:K03584
DMR38_03875	with_protein	DMR38_03875	DUF4342 domain-containing protein	102.062	102.298	0.00333212	0.9863	0.989918	K	-
DMR38_03880	with_protein	DMR38_03880	transcriptional regulator	299.92	309.424	0.0450074	0.82095	0.884517	K	-
DMR38_03885	with_protein	DMR38_03885	pyruvate, phosphate dikinase	1309.56	693.034	-0.918084	0.0008	0.0032966	G	ko:K01006
DMR38_03890	with_protein	DMR38_03890	hypothetical protein	0	8.55244	100000	5e-05	0.000271917	-	-
DMR38_03895	with_protein	DMR38_03895	RNA degradosome polyphosphate kinase	1.8366	5.02931	1.45332	5e-05	0.000271917	P	ko:K00937
DMR38_03900	with_protein	ppx	exopolyphosphatase	43.715	59.287	0.439587	0.02975	0.071564	FP	ko:K01524
DMR38_03905	with_protein	DMR38_03905	CotS family spore coat protein	5.2325	14.6663	1.48693	5e-05	0.000271917	S	-
DMR38_03910	with_protein	DMR38_03910	DNA primase	486.028	645.24	0.408796	0.16035	0.273075	L	ko:K02316
DMR38_03915	with_protein	rpoD	RNA polymerase sigma factor RpoD	405.786	349.836	-0.21404	0.66295	0.767569	K	ko:K03086
DMR38_03920	with_protein	DMR38_03920	hypothetical protein	21.5112	46.9583	1.12629	5e-05	0.000271917	S	-
DMR38_03925	with_protein	DMR38_03925	SAM-dependent methyltransferase	44.8256	50.2857	0.165825	0.7459	0.829741	S	ko:K06967
DMR38_03930	with_protein	DMR38_03930	Nif3-like dinuclear metal center hexameric protein	189.111	187.774	-0.010236	0.9646	0.977182	S	-
DMR38_03935	with_protein	DMR38_03935	hypothetical protein	3.08182	4.02533	0.385324	0.33225	0.469601	S	ko:K07164
DMR38_03940	RNase_P_RNA	rnpB	---	59679.2	42031.6	-0.505754	0.10985	0.204509	-	-
DMR38_03945	with_protein	DMR38_03945	pyridoxal-phosphate dependent enzyme	135.908	157.248	0.210411	0.3029	0.437818	E	-
DMR38_03950	with_protein	DMR38_03950	LysR family transcriptional regulator	9.57242	21.7847	1.18636	5e-05	0.000271917	K	-
DMR38_03955	with_protein	DMR38_03955	sulfite exporter TauE/SafE family protein	8.36192	4.82332	-0.793808	0.01765	0.0465885	S	ko:K07090
DMR38_03960	with_protein	DMR38_03960	DUF1653 domain-containing protein	36.0439	17.1733	-1.06959	0.0634	0.132505	S	-
DMR38_03965	with_protein	DMR38_03965	amino acid permease	170.865	50.2069	-1.7669	5e-05	0.000271917	E	ko:K11737
DMR38_03970	with_protein	budA	acetolactate decarboxylase	420.398	401.917	-0.0648582	0.75275	0.835061	Q	ko:K01575
DMR38_03975	with_protein	DMR38_03975	ATP-binding cassette domain-containing protein	34.7686	43.6367	0.327757	0.1076	0.201132	S	ko:K15738
DMR38_03980	with_protein	DMR38_03980	SGNH hydrolase	0.262113	0.571179	1.12375	0.22065	0.347194	E	-
DMR38_03985	with_protein	DMR38_03985	prolipoprotein diacylglyceryl transferase	63.1554	86.7417	0.45782	0.0259	0.0638832	M	ko:K13292
DMR38_03990	with_protein	DMR38_03990	trypsin-like serine protease	135.201	204.165	0.59463	0.0041	0.0135444	O	ko:K04771
DMR38_03995	with_protein	DMR38_03995	MarR family transcriptional regulator	18.7196	15.2282	-0.297804	0.34835	0.487195	K	-
DMR38_04000	with_protein	DMR38_04000	MATE family efflux transporter	16.8777	11.87	-0.507798	0.02785	0.0678019	V	-
DMR38_04005	with_protein	DMR38_04005	methyltransferase	5.58842	7.49313	0.423128	0.10185	0.192931	LV	ko:K07317
DMR38_04010	with_protein	DMR38_04010	hypothetical protein	11.6929	28.6898	1.29491	0.0488	0.107197	-	-
DMR38_04015	with_protein	DMR38_04015	NCS2 family permease	1805.58	760.059	-1.24828	5e-05	0.000271917	S	ko:K06901
DMR38_04020	with_protein	DMR38_04020	hydrolase	3539.88	2376.05	-0.575135	0.00465	0.0150684	-	-
DMR38_04025	with_protein	DMR38_04025	hydrolase	11.1228	9.60648	-0.21144	0.4969	0.628415	E	-
DMR38_04030	with_protein	purE	5-(carboxyamino)imidazole ribonucleotide mutase	396.731	101.599	-1.96527	5e-05	0.000271917	F	ko:K01588
DMR38_04035	with_protein	DMR38_04035	phosphoribosylaminoimidazolesuccinocarboxamide synthase	430.782	111.293	-1.9526	5e-05	0.000271917	F	ko:K01756,ko:K01923
DMR38_04040	with_protein	DMR38_04040	amidophosphoribosyltransferase	522.239	118.371	-2.14139	5e-05	0.000271917	F	ko:K00764
DMR38_04045	with_protein	DMR38_04045	phosphoribosylformylglycinamidine cyclo-ligase	452.922	99.4907	-2.18663	5e-05	0.000271917	F	ko:K01933
DMR38_04050	with_protein	DMR38_04050	phosphoribosylglycinamide formyltransferase	315.256	76.9667	-2.03422	5e-05	0.000271917	F	ko:K11175
DMR38_04055	with_protein	purH	bifunctional phosphoribosylaminoimidazolecarboxamide formyltransferase/IMP cyclohydrolase	397.613	91.3087	-2.12254	5e-05	0.000271917	F	ko:K00602
DMR38_04060	with_protein	purD	phosphoribosylamine--glycine ligase	539.472	118.89	-2.18192	5e-05	0.000271917	F	ko:K01945
DMR38_04065	with_protein	DMR38_04065	exopolysaccharide biosynthesis protein	82.1889	91.4039	0.153312	0.4441	0.581081	G	-
DMR38_04070	with_protein	DMR38_04070	hypothetical protein	99.4667	124.332	0.321912	0.1066	0.199609	S	-
DMR38_04075	with_protein	DMR38_04075	MBL fold metallo-hydrolase	55.9865	87.348	0.641696	0.00205	0.00744243	S	-
DMR38_04080	with_protein	DMR38_04080	hypothetical protein	11.3235	34.0469	1.5882	0.0002	0.000966816	-	-
DMR38_04085	with_protein	DMR38_04085	5-methyltetrahydrofolate--homocysteine methyltransferase	215.55	143.192	-0.590072	0.00365	0.0122586	E	-
DMR38_04090	with_protein	DMR38_04090	hypothetical protein	89.6204	69.8887	-0.358768	0.08145	0.161469	M	-
DMR38_04095	with_protein	DMR38_04095	FAD-dependent oxidoreductase	9.51555	5.66565	-0.748046	0.0038	0.0126753	C	ko:K00244
DMR38_04100	with_protein	DMR38_04100	hypothetical protein	1.49311	1.13769	-0.392213	0.4917	0.624019	C	ko:K00335
DMR38_04105	with_protein	DMR38_04105	FAD-dependent oxidoreductase	1.14517	0.49555	-1.20846	0.01205	0.0337731	C	-
DMR38_04110	with_protein	DMR38_04110	MerR family transcriptional regulator	50.211	92.5204	0.881768	5e-05	0.000271917	K	-
DMR38_04115	with_protein	DMR38_04115	cyclase family protein	2.75048	2.42074	-0.184235	0.67475	0.776386	S	-
DMR38_04120	with_protein	DMR38_04120	2-dehydropantoate 2-reductase	1.30278	0.784271	-0.732169	0.18705	0.306671	H	ko:K00077
DMR38_04125	with_protein	DMR38_04125	amino acid permease	5.28257	4.50775	-0.228832	0.43125	0.569065	E	-
DMR38_04130	with_protein	DMR38_04130	branched-chain amino acid aminotransferase	6.77819	6.24452	-0.118309	0.6836	0.783942	E	ko:K00826,ko:K02619
DMR38_04135	with_protein	nhaA	Na+/H+ antiporter NhaA	15.2028	12.1568	-0.322574	0.17355	0.289927	P	ko:K03313
DMR38_04140	with_protein	rlmD	23S rRNA (uracil(1939)-C(5))-methyltransferase RlmD	314.656	293.332	-0.101241	0.647	0.75495	J	ko:K03215
DMR38_04145	with_protein	DMR38_04145	hypothetical protein	173.746	210.888	0.279497	0.1661	0.280353	-	-
DMR38_04150	with_protein	DMR38_04150	LTA synthase family protein	23.4919	38.713	0.720655	0.0005	0.00219009	M	-
DMR38_04155	with_protein	DMR38_04155	TatD family deoxyribonuclease	21.6754	26.1591	0.271254	0.25635	0.38602	L	ko:K03424
DMR38_04160	with_protein	DMR38_04160	ABC transporter permease subunit	22.9602	20.1441	-0.188778	0.43725	0.574961	P	-
DMR38_04165	with_protein	DMR38_04165	ABC transporter substrate-binding protein	40.2219	23.2654	-0.789795	0.00685	0.0209683	P	-
DMR38_04170	with_protein	DMR38_04170	ABC transporter ATP-binding protein	53.3414	32.8818	-0.697966	0.0197	0.0509253	P	ko:K02049
DMR38_04175	with_protein	DMR38_04175	DUF3471 domain-containing protein	24.2145	46.1666	0.930978	0.00585	0.0183563	-	-
DMR38_04180	with_protein	DMR38_04180	aminotransferase class I/II-fold pyridoxal phosphate-dependent enzyme	6.87648	10.3999	0.596827	0.02105	0.053846	K	-
DMR38_04185	with_protein	DMR38_04185	MFS transporter	4.30103	6.63322	0.625027	0.0374	0.0863748	EGP	-
DMR38_04190	with_protein	DMR38_04190	hypothetical protein	14.4335	10.1558	-0.507117	0.54455	0.669529	-	-
DMR38_04195	with_protein	DMR38_04195	sodium:proton antiporter	305.68	308.711	0.0142347	0.94975	0.968103	C	ko:K03315
DMR38_04200	with_protein	cls	cardiolipin synthase	80.2415	129.21	0.687297	0.00065	0.00274794	I	ko:K06131
DMR38_04205	with_protein	DMR38_04205	hypothetical protein	2.68263	5.37428	1.00242	0.07945	0.158478	S	-
DMR38_04210	with_protein	DMR38_04210	ABC transporter ATP-binding protein	9.03455	13.0826	0.534125	0.01845	0.0483365	V	ko:K06147
DMR38_04215	with_protein	DMR38_04215	ATP-binding cassette domain-containing protein	13.9225	19.0387	0.451517	0.0365	0.0847205	V	ko:K06147
DMR38_04220	with_protein	DMR38_04220	cation:proton antiporter	22.1229	20.7904	-0.089623	0.6837	0.784001	P	-
DMR38_04225	with_protein	DMR38_04225	hypothetical protein	79.0854	78.8331	-0.00460987	0.9824	0.987355	D	-
DMR38_04230	with_protein	DMR38_04230	formylmethanofuran dehydrogenase	305.72	211.862	-0.529086	0.0082	0.0244923	C	ko:K11261
DMR38_04235	with_protein	DMR38_04235	DUF1002 domain-containing protein	699.031	619.844	-0.173451	0.4378	0.57545	S	-
DMR38_04240	with_protein	DMR38_04240	NAD(P)-dependent oxidoreductase	28.3622	23.4886	-0.272009	0.2289	0.356594	I	ko:K00020,ko:K00042
DMR38_04245	with_protein	DMR38_04245	divalent cation tolerance protein CutA	11.6995	9.59992	-0.285353	0.5184	0.64799	S	-
DMR38_04250	with_protein	DMR38_04250	methyl-accepting chemotaxis protein	2.40386	3.62114	0.591091	0.043	0.0966392	NT	ko:K03406
DMR38_04255	with_protein	DMR38_04255	2-isopropylmalate synthase	34.4872	14.6884	-1.23138	5e-05	0.000271917	E	ko:K01649
DMR38_04260	with_protein	leuC	3-isopropylmalate dehydratase large subunit	40.4011	16.1183	-1.32569	5e-05	0.000271917	H	ko:K01703,ko:K20452
DMR38_04265	with_protein	leuD	3-isopropylmalate dehydratase small subunit	15.6778	9.082	-0.787641	0.3491	0.487948	E	ko:K01704
DMR38_04270	with_protein	leuB	3-isopropylmalate dehydrogenase	54.3673	24.6635	-1.14036	5e-05	0.000271917	C	ko:K00052
DMR38_04275	with_protein	DMR38_04275	NAD(P)/FAD-dependent oxidoreductase	4121.36	1892.73	-1.12265	0.0002	0.000966816	C	-
DMR38_04280	with_protein	DMR38_04280	4Fe-4S dicluster domain-containing protein	3596.96	1307.5	-1.45997	0.0867	0.16971	C	ko:K00196,ko:K07307,ko:K08358
DMR38_04285	with_protein	cooS	anaerobic carbon-monoxide dehydrogenase catalytic subunit	4644.12	1787.96	-1.37709	5e-05	0.000271917	C	ko:K00198
DMR38_04290	with_protein	DMR38_04290	DEAD/DEAH box helicase	5.95187	8.12786	0.449533	0.11275	0.208536	L	-
DMR38_04295	with_protein	DMR38_04295	lantibiotic protection ABC transporter ATP-binding protein	2.02084	1.67808	-0.268144	0.59115	0.709446	V	ko:K01990,ko:K20459,ko:K20490
DMR38_04300	with_protein	DMR38_04300	lantibiotic immunity ABC transporter MutE/EpiE family permease subunit	0.856261	1.56541	0.870418	0.13135	0.233751	S	ko:K20491
DMR38_04305	with_protein	DMR38_04305	lantibiotic immunity ABC transporter MutG family permease subunit	26.5707	23.2764	-0.190968	0.4159	0.554293	S	ko:K20492
DMR38_04310	with_protein	DMR38_04310	response regulator	43.8274	38.9338	-0.17081	0.4459	0.582775	T	ko:K20488
DMR38_04315	with_protein	DMR38_04315	HAMP domain-containing histidine kinase	25.1669	28.2356	0.165988	0.42695	0.565054	T	ko:K20487
DMR38_04320	with_protein	DMR38_04320	DNA gyrase subunit B	44.2008	27.2786	-0.696303	0.0011	0.00435281	L	ko:K02622
DMR38_04325	with_protein	DMR38_04325	DNA topoisomerase IV subunit A	27.1395	20.6972	-0.390959	0.05385	0.116249	L	ko:K02469,ko:K02621
DMR38_04330	with_protein	DMR38_04330	lipoate--protein ligase	29.7456	37.3052	0.3267	0.1272	0.228253	H	ko:K03800
DMR38_04335	with_protein	DMR38_04335	DJ-1/PfpI family protein	170.725	122.385	-0.480248	0.01935	0.0502055	S	ko:K03152
DMR38_04340	with_protein	DMR38_04340	insulinase family protein	123.875	117.268	-0.0790757	0.6975	0.794296	S	-
DMR38_04345	with_protein	recJ	single-stranded-DNA-specific exonuclease RecJ	92.175	72.1702	-0.352972	0.0797	0.158898	L	ko:K07462
DMR38_04350	with_protein	DMR38_04350	arginine repressor	68.032	62.1167	-0.131232	0.5603	0.682912	K	ko:K03402
DMR38_04355	with_protein	DMR38_04355	amino acid permease	52.7366	45.0101	-0.228556	0.2579	0.387739	E	ko:K03294
DMR38_04360	with_protein	arcA	arginine deiminase	7.50155	6.24731	-0.263954	0.3302	0.467646	E	ko:K01478
DMR38_04365	with_protein	argF	ornithine carbamoyltransferase	9.37096	6.12779	-0.61283	0.0349	0.0817236	E	ko:K00611,ko:K13252
DMR38_04370	with_protein	arcD	arginine-ornithine antiporter	5.49677	4.46149	-0.301059	0.2866	0.420279	E	ko:K03758
DMR38_04375	with_protein	arcC	carbamate kinase	9.14689	9.65592	0.0781324	0.7725	0.848746	E	ko:K00926
DMR38_04380	with_protein	DMR38_04380	methyl-accepting chemotaxis protein	15.5293	18.912	0.284309	0.18075	0.299107	NT	ko:K03406
DMR38_04385	with_protein	DMR38_04385	TrmB family transcriptional regulator	313.707	184.865	-0.762946	0.0001	0.000515687	K	-
DMR38_04390	with_protein	DMR38_04390	undecaprenyldiphospho-muramoylpentapeptide beta-N-acetylglucosaminyltransferase	84.6924	73.554	-0.203429	0.30525	0.440504	M	ko:K02563
DMR38_04395	with_protein	nifJ	pyruvate:ferredoxin (flavodoxin) oxidoreductase	2311.88	1330.15	-0.797478	0.01065	0.030479	C	ko:K03737
DMR38_04400	with_protein	DMR38_04400	DUF1292 domain-containing protein	1380.63	1076.32	-0.35922	0.0842	0.165781	S	-
DMR38_04405	with_protein	DMR38_04405	HAD-IB family hydrolase	16.7303	52.0854	1.63842	5e-05	0.000271917	E	-
DMR38_04410	with_protein	DMR38_04410	aminotransferase class IV	44.4947	48.3981	0.121317	0.56335	0.685542	EH	ko:K00826
DMR38_04415	with_protein	DMR38_04415	DUF342 domain-containing protein	72.9887	56.6768	-0.364915	0.0699	0.143289	L	ko:K09749
DMR38_04420	with_protein	DMR38_04420	purine-binding chemotaxis protein CheW	225.625	209.174	-0.109223	0.5932	0.710774	NT	ko:K03408
DMR38_04425	with_protein	DMR38_04425	chemotaxis protein CheD	320.805	227.492	-0.495881	0.01335	0.036778	NT	ko:K03411
DMR38_04430	with_protein	DMR38_04430	chemotaxis response regulator protein-glutamate methylesterase	216.636	162.971	-0.410658	0.0439	0.098306	NT	ko:K03412
DMR38_04435	with_protein	DMR38_04435	protein-glutamate O-methyltransferase CheR	217.549	240.972	0.147525	0.4622	0.59769	NT	ko:K00575
DMR38_04440	with_protein	DMR38_04440	chemotaxis protein CheA	404.045	322.399	-0.325669	0.16465	0.278547	NT	ko:K03407
DMR38_04445	with_protein	DMR38_04445	chemotaxis protein CheC	558.328	472.516	-0.24075	0.2512	0.380149	NT	ko:K03410
DMR38_04450	with_protein	DMR38_04450	response regulator	536.829	532.203	-0.012486	0.9487	0.967267	NT	ko:K03413
DMR38_04455	with_protein	DMR38_04455	purine-binding chemotaxis protein CheW	415.167	307.567	-0.432791	0.03505	0.0820035	NT	ko:K03408
DMR38_04460	with_protein	fliM	flagellar motor switch protein FliM	735.247	793.792	0.110532	0.7864	0.859684	N	ko:K02416
DMR38_04465	with_protein	fliY	flagellar motor switch phosphatase FliY	990.802	798.612	-0.311102	0.34995	0.488797	N	ko:K02417
DMR38_04470	with_protein	flgM	flagellar biosynthesis anti-sigma factor FlgM	18.2357	11.361	-0.682676	0.14715	0.255667	N	ko:K02398
DMR38_04475	with_protein	DMR38_04475	flagellar protein FlgN	27.2603	35.3541	0.375076	0.18245	0.300902	S	-
DMR38_04480	with_protein	flgK	flagellar hook-associated protein FlgK	80.2025	82.1447	0.0345203	0.86345	0.910614	N	ko:K02396
DMR38_04485	with_protein	DMR38_04485	four helix bundle protein	247.759	945.71	1.93246	5e-05	0.000271917	S	-
DMR38_04490	without_protein	flgL	flagellar hook-associated protein 3	177.435	190.164	0.0999535	0.61465	0.728152	N	ko:K02397
DMR38_04495	without_protein	DMR38_04495	flagellar hook-associated protein 3	133.408	138.501	0.0540512	0.78925	0.86204	N	ko:K02397
DMR38_04500	with_protein	fliW	flagellar assembly protein FliW	1.5968	30.5665	4.2587	5e-05	0.000271917	S	ko:K13626
DMR38_04505	with_protein	csrA	carbon storage regulator CsrA	14.2753	29.0336	1.0242	0.0686	0.14118	T	ko:K03563
DMR38_04510	with_protein	DMR38_04510	flagellar protein FlaG	17.6914	46.9595	1.40837	5e-05	0.000271917	N	ko:K06603
DMR38_04515	with_protein	DMR38_04515	hypothetical protein	59.6672	54.7527	-0.124008	0.6628	0.767505	-	-
DMR38_04520	with_protein	fliS	flagellar export chaperone FliS	88.0222	69.4358	-0.342188	0.1476	0.256228	N	ko:K02422
DMR38_04525	with_protein	DMR38_04525	flagellar capping protein	141.516	122.355	-0.209892	0.3147	0.451148	N	ko:K02407
DMR38_04530	with_protein	DMR38_04530	flagellar protein FliT	10.841	29.0554	1.42231	0.0005	0.00219009	-	-
DMR38_04535	with_protein	DMR38_04535	hypothetical protein	468.637	719.775	0.619075	0.01495	0.040556	N	ko:K02406
DMR38_04540	with_protein	DMR38_04540	hypothetical protein	0.135234	2.02725	3.90599	0.24135	0.369955	K	-
DMR38_04545	with_protein	DMR38_04545	carbon storage regulator	41.7791	79.6901	0.931619	0.14625	0.254487	T	ko:K03563
DMR38_04550	with_protein	DMR38_04550	four helix bundle protein	90.9833	106.841	0.231792	0.31915	0.455674	S	-
DMR38_04555	without_protein	DMR38_04555	flagellin protein	1174.8	802.027	-0.550692	0.0087	0.0257475	N	ko:K02406
DMR38_04560	with_protein	DMR38_04560	flagellin	757.773	599.42	-0.338199	0.13675	0.241418	N	ko:K02406
DMR38_04565	with_protein	DMR38_04565	hypothetical protein	0	1.8668	100000	5e-05	0.000271917	-	-
DMR38_04570	without_protein	DMR38_04570	transposase	2.61287	4.64468	0.829944	0.07855	0.157227	L	ko:K07491
DMR38_04575	with_protein	DMR38_04575	glycosyltransferase	0.698283	2.08989	1.58154	0.0004	0.00180447	M	-
DMR38_04580	without_protein	DMR38_04580	AAA family ATPase	0.470791	0.893147	0.923811	0.2819	0.415615	S	-
DMR38_04585	with_protein	DMR38_04585	hypothetical protein	425.1	507.173	0.254676	0.2073	0.331257	D	-
DMR38_04590	with_protein	DMR38_04590	flagellin	162.145	170.497	0.0724618	0.71805	0.809474	N	ko:K02406
DMR38_04595	with_protein	DMR38_04595	IS256 family transposase	6.29392	11.653	0.888671	0.00125	0.00486292	L	-
DMR38_04600	with_protein	DMR38_04600	hypothetical protein	11.6916	13.7151	0.230293	0.40075	0.540122	-	-
DMR38_04605	with_protein	DMR38_04605	hypothetical protein	21.2036	20.3763	-0.0574171	0.81165	0.878353	N	-
DMR38_04610	with_protein	DMR38_04610	SDR family NAD(P)-dependent oxidoreductase	68.7957	43.2409	-0.669922	0.0013	0.00502113	M	ko:K01784
DMR38_04615	without_protein	DMR38_04615	AAA family ATPase	15.4268	15.0409	-0.0365479	0.86935	0.914744	S	-
DMR38_04620	with_protein	DMR38_04620	nucleotidyltransferase domain-containing protein	0.112403	13.9309	6.95346	0.2474	0.375909	S	-
DMR38_04625	with_protein	DMR38_04625	DUF86 domain-containing protein	38.515	49.8469	0.372083	0.1962	0.317831	S	-
DMR38_04630	with_protein	DMR38_04630	zinc-ribbon domain-containing protein	61.9015	84.8064	0.454199	0.0241	0.0603472	S	-
DMR38_04635	with_protein	DMR38_04635	putative motility protein	52.1604	69.0643	0.404985	0.41915	0.557106	S	-
DMR38_04640	with_protein	DMR38_04640	hypothetical protein	63.3788	57.6568	-0.13651	0.67535	0.776965	-	-
DMR38_04645	with_protein	DMR38_04645	hypothetical protein	24.9407	24.9393	-8.09853e-05	0.99525	0.996423	S	-
DMR38_04650	with_protein	DMR38_04650	cell wall-binding repeat-containing protein	378.958	385.959	0.0264096	0.91175	0.943127	M	ko:K01179
DMR38_04655	with_protein	DMR38_04655	DUF5050 domain-containing protein	525.148	502.039	-0.0649246	0.80855	0.876599	M	-
DMR38_04660	with_protein	DMR38_04660	hydrolase	79.2796	124.626	0.652583	0.00145	0.00551471	S	-
DMR38_04665	with_protein	DMR38_04665	homoserine dehydrogenase	64.8461	146.628	1.17707	5e-05	0.000271917	E	ko:K00003
DMR38_04670	with_protein	DMR38_04670	DUF441 domain-containing protein	13.5673	42.0641	1.63246	5e-05	0.000271917	S	-
DMR38_04675	with_protein	DMR38_04675	DUF3867 domain-containing protein	152.581	224.335	0.556079	0.0069	0.0210814	S	-
DMR38_04680	with_protein	DMR38_04680	hypothetical protein	4.13201	20.9558	2.34243	5e-05	0.000271917	S	-
DMR38_04685	with_protein	DMR38_04685	hypothetical protein	293.906	380.49	0.372504	0.06515	0.135514	S	-
DMR38_04690	with_protein	DMR38_04690	dUTP diphosphatase	224.325	162.917	-0.461453	0.0273	0.0667145	F	ko:K01520
DMR38_04695	with_protein	ssb	single-stranded DNA-binding protein	125.542	102.037	-0.299078	0.2007	0.323368	L	ko:K03111
DMR38_04700	with_protein	DMR38_04700	methyl-accepting chemotaxis protein	52.7978	48.0602	-0.135635	0.49075	0.623289	NT	ko:K03406
DMR38_04705	with_protein	DMR38_04705	hypothetical protein	235.758	257.914	0.129583	0.53745	0.663732	-	-
DMR38_04710	with_protein	DMR38_04710	flagellin	224.966	234.218	0.058145	0.77025	0.847832	N	ko:K02406
DMR38_04715	with_protein	flgB	flagellar basal body rod protein FlgB	332.264	430.816	0.374742	0.06585	0.136635	N	ko:K02387
DMR38_04720	with_protein	flgC	flagellar basal body rod protein FlgC	345.658	408.699	0.241693	0.2266	0.353899	N	ko:K02388
DMR38_04725	with_protein	fliE	flagellar hook-basal body complex protein FliE	658.284	731.708	0.152558	0.44095	0.57799	N	ko:K02408
DMR38_04730	with_protein	fliF	flagellar basal body M-ring protein FliF	396.288	367.451	-0.108997	0.63475	0.744586	N	ko:K02409
DMR38_04735	with_protein	fliG	flagellar motor switch protein FliG	286.134	321.278	0.167131	0.49015	0.622659	N	ko:K02410
DMR38_04740	with_protein	DMR38_04740	flagellar assembly protein FliH	98.5208	124.531	0.338005	0.49345	0.625473	NU	ko:K02411
DMR38_04745	with_protein	fliI	flagellar protein export ATPase FliI	283.035	283.299	0.00134504	0.99585	0.9969	NU	ko:K02412,ko:K03224
DMR38_04750	with_protein	fliJ	flagellar export protein FliJ	39.9579	164.019	2.03731	5e-05	0.000271917	N	ko:K02413
DMR38_04755	with_protein	DMR38_04755	flagellar hook-length control protein FliK	173.003	348.184	1.00905	5e-05	0.000271917	N	ko:K02414
DMR38_04760	with_protein	DMR38_04760	flagellar biosynthesis protein FlgD	370.035	405.833	0.133224	0.5251	0.653631	N	ko:K02389
DMR38_04765	with_protein	DMR38_04765	flagellar biosynthesis protein	16.7986	285.822	4.0887	5e-05	0.000271917	N	-
DMR38_04770	with_protein	DMR38_04770	flagellar hook-basal body complex protein	584.886	644.616	0.140285	0.5301	0.658293	N	ko:K02390
DMR38_04775	with_protein	DMR38_04775	endoflagellar protein	5.42164	155.584	4.84282	0.0122	0.0341165	N	ko:K02385
DMR38_04780	with_protein	DMR38_04780	flagellar basal body protein FliL	235.084	247.263	0.07287	0.7092	0.803087	N	ko:K02415
DMR38_04785	with_protein	DMR38_04785	flagellar biosynthesis protein FliZ	244.428	293	0.261491	0.5225	0.6515	N	ko:K02418
DMR38_04790	with_protein	fliP	flagellar type III secretion system pore protein FliP	234.972	280.023	0.253056	0.2857	0.419525	N	ko:K02419
DMR38_04795	with_protein	fliQ	flagellar biosynthesis protein FliQ	275.794	317.967	0.205286	0.3472	0.48605	N	ko:K02420
DMR38_04800	with_protein	DMR38_04800	fused FliR family export protein/FlhB family type III secretion system protein	204.808	254.248	0.311964	0.1608	0.273755	N	ko:K02401,ko:K13820
DMR38_04805	without_protein	flhA	flagellar biosynthesis protein FlhA	202.439	239.291	0.241279	0.39705	0.536614	N	ko:K02400
DMR38_04810	with_protein	flhF	flagellar biosynthesis protein FlhF	105.419	165.022	0.646523	0.20525	0.329089	N	ko:K02404
DMR38_04815	with_protein	DMR38_04815	MinD/ParA family protein	82.3487	131.07	0.67052	0.36575	0.505616	D	ko:K04562
DMR38_04820	with_protein	DMR38_04820	flagellar protein	93.7699	115.138	0.296167	0.1516	0.261513	M	-
DMR38_04825	with_protein	DMR38_04825	FliA/WhiG family RNA polymerase sigma factor	145.63	193.022	0.406458	0.04545	0.101062	K	ko:K02405
DMR38_04830	with_protein	DMR38_04830	hypothetical protein	54.0395	65.6471	0.280717	0.21845	0.344572	-	-
DMR38_04835	with_protein	DMR38_04835	hypothetical protein	100.899	119.642	0.245812	0.6598	0.764964	-	-
DMR38_04840	with_protein	DMR38_04840	flagellar basal body rod protein FlgG	358.979	298.518	-0.266082	0.1988	0.321076	N	ko:K02392
DMR38_04845	with_protein	flgG	flagellar basal body rod protein FlgG	425.684	425.591	-0.000315223	0.99885	0.998974	N	ko:K02392
DMR38_04850	with_protein	DMR38_04850	hypothetical protein	384.175	577.918	0.589101	0.00355	0.01198	-	-
DMR38_04855	with_protein	DMR38_04855	putative manganese-dependent inorganic diphosphatase	474.192	376.228	-0.333864	0.1462	0.254427	C	ko:K15986
DMR38_04860	with_protein	DMR38_04860	calcium-translocating P-type ATPase, PMCA-type	4.25732	8.21546	0.948396	0.0002	0.000966816	P	ko:K01537
DMR38_04865	without_protein	DMR38_04865	DNA-binding protein	0	0	nan	1	1	-	-
DMR38_04870	with_protein	DMR38_04870	hypothetical protein	16.7469	88.2991	2.3985	5e-05	0.000271917	-	-
DMR38_04875	with_protein	DMR38_04875	ATP-dependent protease	1.4281	1.73066	0.277225	0.4065	0.545594	O	-
DMR38_04880	with_protein	DMR38_04880	DHA2 family efflux MFS transporter permease subunit	15.7119	11.4506	-0.456434	0.04255	0.0957479	U	ko:K03446
DMR38_04885	with_protein	DMR38_04885	HlyD family secretion protein	4.54228	4.03321	-0.171488	0.67395	0.776018	V	-
DMR38_04890	with_protein	DMR38_04890	efflux RND transporter periplasmic adaptor subunit	3.07291	1.94743	-0.658034	0.0953	0.183036	M	-
DMR38_04895	with_protein	DMR38_04895	TetR family transcriptional regulator	15.5915	27.5213	0.819789	0.003	0.0103801	K	-
DMR38_04900	with_protein	ychF	redox-regulated ATPase YchF	244.164	141.832	-0.783667	5e-05	0.000271917	J	ko:K06942
DMR38_04905	with_protein	mraZ	division/cell wall cluster transcriptional repressor MraZ	95.8272	87.7803	-0.126538	0.56515	0.687008	K	ko:K03925
DMR38_04910	with_protein	rsmH	16S rRNA (cytosine(1402)-N(4))-methyltransferase RsmH	106.143	69.9703	-0.601195	0.0032	0.0109756	J	ko:K03438
DMR38_04915	with_protein	DMR38_04915	hypothetical protein	113.067	95.1867	-0.248346	0.2397	0.368406	-	-
DMR38_04920	with_protein	DMR38_04920	stage V sporulation protein D	201.013	151.433	-0.408609	0.0582	0.123671	M	ko:K03587,ko:K08384
DMR38_04925	with_protein	DMR38_04925	UDP-N-acetylmuramoyl-L-alanyl-D-glutamate--2,6-diaminopimelate ligase	61.5163	33.3842	-0.881803	5e-05	0.000271917	M	ko:K01928
DMR38_04930	with_protein	DMR38_04930	UDP-N-acetylmuramoyl-tripeptide--D-alanyl-D-alanine ligase	87.8536	44.1881	-0.991444	5e-05	0.000271917	M	ko:K01929
DMR38_04935	with_protein	DMR38_04935	phospho-N-acetylmuramoyl-pentapeptide-transferase	207.458	103.274	-1.00634	5e-05	0.000271917	M	ko:K01000
DMR38_04940	with_protein	spoVE	stage V sporulation protein E	237.429	129.566	-0.873809	0.0001	0.000515687	D	ko:K03588
DMR38_04945	with_protein	DMR38_04945	FtsQ-type POTRA domain-containing protein	16.9827	30.0274	0.822214	0.0009	0.00365089	D	ko:K03589
DMR38_04950	with_protein	DMR38_04950	DUF881 domain-containing protein	100.684	136.018	0.433963	0.03315	0.0783188	S	-
DMR38_04955	with_protein	DMR38_04955	DUF1290 domain-containing protein	223.132	208.136	-0.100371	0.6346	0.744464	S	-
DMR38_04960	with_protein	DMR38_04960	DUF881 domain-containing protein	91.41	107.381	0.232315	0.2579	0.387739	S	-
DMR38_04965	with_protein	DMR38_04965	YggS family pyridoxal phosphate-dependent enzyme	389.382	372.351	-0.064523	0.7513	0.834083	S	ko:K06997
DMR38_04970	with_protein	DMR38_04970	DUF552 domain-containing protein	871.92	751.515	-0.214394	0.3069	0.442127	D	ko:K09772
DMR38_04975	with_protein	DMR38_04975	YggT family protein	1365.62	1324.08	-0.0445658	0.82155	0.884868	S	ko:K02221
DMR38_04980	with_protein	DMR38_04980	RNA-binding protein	385.764	502.038	0.380078	0.07275	0.148078	S	-
DMR38_04985	with_protein	DMR38_04985	DivIVA domain-containing protein	349.229	414.456	0.247046	0.22955	0.357297	D	ko:K04074
DMR38_04990	with_protein	DMR38_04990	5'-methylthioadenosine/adenosylhomocysteine nucleosidase	37.5164	39.5777	0.0771664	0.7286	0.817711	E	ko:K01243
DMR38_04995	with_protein	lspA	signal peptidase II	3.19669	21.3419	2.73904	0.274	0.406791	MU	ko:K03101
DMR38_05000	with_protein	DMR38_05000	RluA family pseudouridine synthase	83.1419	76.399	-0.122022	0.5522	0.675693	J	ko:K06180
DMR38_05005	with_protein	uraA	uracil permease	96.876	69.3688	-0.481852	0.01735	0.0459846	F	ko:K02824
DMR38_05010	with_protein	pyrR	bifunctional pyr operon transcriptional regulator/uracil phosphoribosyltransferase PyrR	141.736	82.7475	-0.776419	0.0003	0.00138668	F	ko:K02825
DMR38_05015	with_protein	DMR38_05015	DUF814 domain-containing protein	28.8273	45.5106	0.658767	0.0013	0.00502113	K	-
DMR38_05020	with_protein	DMR38_05020	diaminopimelate epimerase	129.264	72.4094	-0.836072	0.0049	0.0157835	E	ko:K01778
DMR38_05025	with_protein	DMR38_05025	hypothetical protein	47.1444	55.8604	0.244739	0.44815	0.584721	U	-
DMR38_05030	with_protein	DMR38_05030	GNAT family N-acetyltransferase	35.3783	48.4826	0.454602	0.07045	0.144251	S	ko:K02348
DMR38_05035	with_protein	DMR38_05035	amino acid racemase	80.4439	95.503	0.247563	0.23565	0.363635	M	ko:K01779
DMR38_05040	without_protein	DMR38_05040	type II/IV secretion system protein	0	1.97914	100000	0.00455	0.0147978	NU	ko:K02652
DMR38_05045	with_protein	DMR38_05045	isoprenylcysteine carboxylmethyltransferase family protein	4.4542	8.29579	0.897213	0.0283	0.0687006	O	-
DMR38_05050	with_protein	DMR38_05050	4Fe-4S ferredoxin	9.45033	3.42956	-1.46234	0.00055	0.00237876	C	-
DMR38_05055	with_protein	DMR38_05055	DUF3139 domain-containing protein	5.20287	12.426	1.25598	0.00615	0.0191451	S	-
DMR38_05060	with_protein	DMR38_05060	hypothetical protein	2.59501	4.87775	0.910476	0.09555	0.183429	-	-
DMR38_05065	with_protein	DMR38_05065	hypothetical protein	0	12.4625	100000	5e-05	0.000271917	L	-
DMR38_05070	with_protein	DMR38_05070	hypothetical protein	3.24659	5.57812	0.780854	0.4758	0.610581	V	-
DMR38_05080	with_protein	ltrA	group II intron reverse transcriptase/maturase	44.7629	40.2371	-0.153777	0.4432	0.58028	L	ko:K00986
DMR38_05085	with_protein	DMR38_05085	methyltransferase domain-containing protein	16.9411	26.9115	0.667695	0.0109	0.0310898	Q	ko:K15256
DMR38_05090	with_protein	DMR38_05090	threonylcarbamoyl-AMP synthase	78.8142	69.7616	-0.176022	0.38665	0.526571	J	ko:K07566
DMR38_05095	with_protein	DMR38_05095	cyclic nucleotide-binding domain-containing protein	11.0913	45.8374	2.0471	5e-05	0.000271917	K	ko:K10914
DMR38_05100	with_protein	DMR38_05100	methyltransferase domain-containing protein	7.33605	10.5425	0.523142	0.0831	0.164216	S	-
DMR38_05105	with_protein	DMR38_05105	cyclic lactone autoinducer peptide	92.547	479.069	2.37198	0.0016	0.00600595	-	-
DMR38_05110	without_protein	DMR38_05110	GHKL domain-containing protein	85.8496	51.6065	-0.734259	5e-05	0.000271917	T	ko:K07706
DMR38_05115	without_protein	DMR38_05115	type II/IV secretion system protein	5.5449	9.23546	0.736022	0.0206	0.0528792	NU	ko:K02652
DMR38_05120	with_protein	DMR38_05120	recombinase family protein	18.3007	22.3953	0.291297	0.16215	0.275328	L	-
DMR38_05125	with_protein	DMR38_05125	hypothetical protein	12.4683	23.0638	0.887365	0.0035	0.0118361	-	-
DMR38_05130	without_protein	DMR38_05130	transposase	0	0	nan	1	1	-	-
DMR38_05135	with_protein	DMR38_05135	helix-turn-helix domain-containing protein	256.55	145.425	-0.818965	0.0002	0.000966816	K	-
DMR38_05140	with_protein	DMR38_05140	ImmA/IrrE family metallo-endopeptidase	178.674	196.735	0.138924	0.61525	0.728488	E	-
DMR38_05145	with_protein	DMR38_05145	hypothetical protein	257.57	229.553	-0.166137	0.6044	0.719813	-	-
DMR38_05150	with_protein	DMR38_05150	DUF3578 domain-containing protein	25.3626	53.7066	1.0824	5e-05	0.000271917	V	-
DMR38_05155	with_protein	DMR38_05155	DUF4747 domain-containing protein	15.2483	16.8354	0.14285	0.5507	0.674675	-	-
DMR38_05160	with_protein	DMR38_05160	hypothetical protein	0.133616	5.26635	5.30064	0.05185	0.112624	-	-
DMR38_05165	with_protein	DMR38_05165	GNAT family N-acetyltransferase	75.4185	52.2662	-0.52904	0.02815	0.0683982	K	-
DMR38_05170	with_protein	DMR38_05170	hypothetical protein	103.821	223.377	1.10538	5e-05	0.000271917	-	-
DMR38_05175	with_protein	DMR38_05175	ISL3 family transposase	7.37238	8.44145	0.19536	0.4845	0.617816	L	-
DMR38_05180	with_protein	DMR38_05180	transposase	4.61613	6.02767	0.384917	0.3059	0.441284	L	-
DMR38_05185	with_protein	DMR38_05185	ImmA/IrrE family metallo-endopeptidase	74.4515	79.5695	0.0959146	0.67165	0.774309	E	-
DMR38_05190	with_protein	DMR38_05190	helix-turn-helix domain-containing protein	21.0561	95.0782	2.17488	5e-05	0.000271917	K	-
DMR38_05195	with_protein	DMR38_05195	helix-turn-helix domain-containing protein	14.2501	49.9594	1.80978	0.0011	0.00435281	K	ko:K07729
DMR38_05200	with_protein	DMR38_05200	hypothetical protein	63.5258	95.8985	0.594166	0.0283	0.0687006	-	-
DMR38_05205	with_protein	DMR38_05205	XRE family transcriptional regulator	5.23406	8.69538	0.732319	0.0699	0.143289	K	-
DMR38_05210	with_protein	DMR38_05210	hypothetical protein	18.1787	15.7444	-0.20741	0.73725	0.823923	-	-
DMR38_05215	with_protein	DMR38_05215	hypothetical protein	33.574	39.5551	0.236519	0.85605	0.906422	-	-
DMR38_05220	with_protein	DMR38_05220	CRISPR-associated protein Cas2	624.446	254.285	-1.29613	5e-05	0.000271917	-	-
DMR38_05225	with_protein	DMR38_05225	sigma-70 family RNA polymerase sigma factor	11.3336	11.7789	0.0555986	0.8779	0.919597	-	-
DMR38_05230	with_protein	DMR38_05230	Spo0E family sporulation regulatory protein-aspartic acid phosphatase	17.3904	4.91222	-1.82384	0.4218	0.559615	-	-
DMR38_05235	with_protein	DMR38_05235	hypothetical protein	18.1368	18.1435	0.000532854	0.975	0.983331	-	-
DMR38_05240	with_protein	DMR38_05240	recombinase RecF	10.9596	15.6969	0.518285	0.01715	0.0455668	D	-
DMR38_05245	with_protein	DMR38_05245	recombinase RecT	11.9263	12.8467	0.107251	0.74085	0.826575	L	ko:K07455
DMR38_05250	with_protein	DMR38_05250	MBL fold metallo-hydrolase	14.6936	20.5438	0.483515	0.13955	0.245261	S	-
DMR38_05255	with_protein	DMR38_05255	hypothetical protein	12.9174	19.8476	0.619649	0.05635	0.120581	L	-
DMR38_05260	with_protein	DMR38_05260	ATP-binding protein	10.904	15.0244	0.46245	0.19335	0.314191	L	ko:K02315
DMR38_05265	with_protein	DMR38_05265	hypothetical protein	11.851	14.5393	0.294949	0.3984	0.538033	-	-
DMR38_05270	with_protein	DMR38_05270	helix-turn-helix domain-containing protein	8.73822	10.3788	0.248228	0.4804	0.614335	K	-
DMR38_05275	with_protein	DMR38_05275	DUF1064 domain-containing protein	6.49894	10.754	0.726597	0.24355	0.372197	S	-
DMR38_05280	with_protein	DMR38_05280	hypothetical protein	16.677	20.6118	0.305611	0.2729	0.405494	-	-
DMR38_05285	with_protein	DMR38_05285	hypothetical protein	0.127757	0.731327	2.51711	0.26715	0.399007	-	-
DMR38_05290	with_protein	DMR38_05290	hypothetical protein	154.274	187.813	0.283802	0.17255	0.288614	-	-
DMR38_05295	with_protein	DMR38_05295	hypothetical protein	2.21971	1.77903	-0.31928	0.6771	0.778648	-	-
DMR38_05300	with_protein	DMR38_05300	hypothetical protein	8.07971	8.46642	0.0674485	0.8264	0.887836	-	-
DMR38_05305	with_protein	DMR38_05305	hypothetical protein	3.69305	2.85362	-0.37202	0.7679	0.846166	-	-
DMR38_05310	with_protein	DMR38_05310	hypothetical protein	3.90791	5.00349	0.356538	0.4729	0.607971	-	-
DMR38_05315	with_protein	DMR38_05315	hypothetical protein	0	0	nan	1	1	-	-
DMR38_05320	with_protein	DMR38_05320	hypothetical protein	1.59068	2.91889	0.875776	0.11965	0.218149	-	-
DMR38_05325	with_protein	DMR38_05325	addiction module toxin, HicA family	67.8294	86.5396	0.35145	0.41055	0.54893	N	-
DMR38_05330	with_protein	DMR38_05330	type II toxin-antitoxin system HicB family antitoxin	220.973	173.063	-0.352573	0.08825	0.172242	S	-
DMR38_05335	with_protein	DMR38_05335	Com family DNA-binding transcriptional regulator	0	0.655746	100000	1	1	-	-
DMR38_05340	with_protein	DMR38_05340	Ig domain-containing protein	496.288	154.38	-1.68469	5e-05	0.000271917	N	-
DMR38_05345	with_protein	DMR38_05345	transposase	3.15957	8.97428	1.50607	0.0036	0.0121285	S	-
DMR38_05350	with_protein	DMR38_05350	hypothetical protein	2.38787	6.90883	1.53272	0.2351	0.362995	-	-
DMR38_05355	with_protein	DMR38_05355	hypothetical protein	4.15784	13.3024	1.67778	5e-05	0.000271917	S	ko:K06909
DMR38_05360	with_protein	DMR38_05360	hypothetical protein	4.62478	17.0084	1.87879	0.04875	0.107116	-	-
DMR38_05365	with_protein	DMR38_05365	hypothetical protein	2.77022	11.6948	2.07779	0.48985	0.622503	-	-
DMR38_05370	with_protein	DMR38_05370	hypothetical protein	2.86803	9.17724	1.678	5e-05	0.000271917	-	-
DMR38_05375	with_protein	DMR38_05375	hypothetical protein	0	2.84301	100000	0.0156	0.0420858	-	-
DMR38_05380	with_protein	DMR38_05380	hypothetical protein	11.6481	39.7746	1.77175	5e-05	0.000271917	-	-
DMR38_05385	with_protein	DMR38_05385	phage major capsid protein	18.9395	57.741	1.6082	5e-05	0.000271917	-	-
DMR38_05390	with_protein	DMR38_05390	hypothetical protein	2.84541	13.0692	2.19946	0.00465	0.0150684	-	-
DMR38_05395	with_protein	DMR38_05395	hypothetical protein	0.955156	16.644	4.12312	0.002	0.00728056	-	-
DMR38_05400	with_protein	DMR38_05400	hypothetical protein	5.77582	24.7125	2.09714	0.0002	0.000966816	-	-
DMR38_05405	with_protein	DMR38_05405	hypothetical protein	6.12476	28.4613	2.21628	5e-05	0.000271917	-	-
DMR38_05410	with_protein	DMR38_05410	hypothetical protein	12.4537	28.3271	1.18561	0.0004	0.00180447	-	-
DMR38_05415	with_protein	DMR38_05415	hypothetical protein	7.54604	21.7076	1.52441	5e-05	0.000271917	-	-
DMR38_05420	with_protein	DMR38_05420	hypothetical protein	5.43229	19.0684	1.81155	5e-05	0.000271917	-	-
DMR38_05425	with_protein	DMR38_05425	hypothetical protein	10.2794	27.214	1.40459	0.0092	0.0269701	-	-
DMR38_05430	with_protein	DMR38_05430	hypothetical protein	3.58889	12.9905	1.85585	5e-05	0.000271917	-	-
DMR38_05435	with_protein	DMR38_05435	hypothetical protein	5.0222	12.4483	1.30956	5e-05	0.000271917	-	-
DMR38_05440	with_protein	DMR38_05440	hypothetical protein	3.088	8.76341	1.50482	5e-05	0.000271917	-	-
DMR38_05445	with_protein	DMR38_05445	hypothetical protein	1.6748	1.46988	-0.18829	0.84545	0.898795	S	-
DMR38_05450	with_protein	DMR38_05450	hypothetical protein	7.19459	23.2374	1.69146	5e-05	0.000271917	M	ko:K01185,ko:K07273
DMR38_05455	with_protein	DMR38_05455	hypothetical protein	6.12556	20.6716	1.75474	5e-05	0.000271917	-	-
DMR38_05460	with_protein	DMR38_05460	small, acid-soluble spore protein, alpha/beta type	70.9253	116.928	0.721248	0.06245	0.130859	S	-
DMR38_05465	with_protein	DMR38_05465	hypothetical protein	38.3143	72.7611	0.925284	0.0514	0.111858	-	-
DMR38_05470	with_protein	DMR38_05470	MBL fold metallo-hydrolase	414.328	211.573	-0.969618	5e-05	0.000271917	L	ko:K02238
DMR38_05475	with_protein	DMR38_05475	hypothetical protein	0	2.86103	100000	5e-05	0.000271917	-	-
DMR38_05480	without_protein	DMR38_05480	type II/IV secretion system protein	0.518616	2.22533	2.10128	0.0104	0.0298695	NU	ko:K02652
DMR38_05485	with_protein	DMR38_05485	type II secretion system F family protein	0.182822	7.00339	5.25954	0.0048	0.0155016	NU	ko:K02653
DMR38_05490	with_protein	DMR38_05490	prepilin-type N-terminal cleavage/methylation domain-containing protein	0	0.173054	100000	1	1	NU	ko:K02650
DMR38_05495	with_protein	DMR38_05495	prepilin-type N-terminal cleavage/methylation domain-containing protein	0	0.120236	100000	1	1	NU	-
DMR38_05500	with_protein	DMR38_05500	prepilin-type N-terminal cleavage/methylation domain-containing protein	0.193355	0.210861	0.12504	1	1	S	-
DMR38_05505	with_protein	DMR38_05505	prepilin-type N-terminal cleavage/methylation domain-containing protein	0	0.386886	100000	1	1	-	-
DMR38_05510	with_protein	DMR38_05510	hypothetical protein	0.437259	0.610758	0.482113	0.7697	0.847342	-	-
DMR38_05515	with_protein	DMR38_05515	hypothetical protein	0.0496298	0.512049	3.367	0.1656	0.279626	-	-
DMR38_05520	with_protein	DMR38_05520	hypothetical protein	0	0.0623475	100000	1	1	-	-
DMR38_05525	with_protein	DMR38_05525	hypothetical protein	9.00334	9.78295	0.119809	0.7487	0.832227	-	-
DMR38_05530	with_protein	DMR38_05530	M24 family metallopeptidase	527.913	328.032	-0.686464	0.0023	0.00822062	E	ko:K01262,ko:K01271
DMR38_05535	with_protein	efp	elongation factor P	978.099	431.207	-1.1816	5e-05	0.000271917	J	ko:K02356
DMR38_05540	with_protein	DMR38_05540	hypothetical protein	1786.5	975.467	-0.872971	0.0001	0.000515687	S	-
DMR38_05545	with_protein	spoIIIAA	stage III sporulation protein AA	0.462347	0.342591	-0.432489	1	1	S	ko:K06390
DMR38_05550	with_protein	DMR38_05550	stage III sporulation protein SpoAB	0.61886	0.627117	0.0191216	0.92015	0.94901	S	ko:K06391
DMR38_05555	with_protein	spoIIIAC	stage III sporulation protein AC	0	0	nan	1	1	S	ko:K06392
DMR38_05560	with_protein	spoIIIAD	stage III sporulation protein AD	0	0	nan	1	1	S	ko:K06393
DMR38_05565	with_protein	spoIIIAE	stage III sporulation protein AE	0.69989	0.828614	0.243572	0.6514	0.758768	S	ko:K06394
DMR38_05570	with_protein	spoIIIAF	stage III sporulation protein AF	0.252615	0.198006	-0.351396	1	1	S	ko:K06395
DMR38_05575	with_protein	spoIIIAG	stage III sporulation protein AG	0.399112	0.346104	-0.205588	1	1	S	ko:K06396
DMR38_05580	with_protein	DMR38_05580	SpoIIIAH-like family protein	1.91906	1.36693	-0.48946	0.4177	0.555866	S	ko:K06397
DMR38_05585	with_protein	DMR38_05585	Asp23/Gls24 family envelope stress response protein	1690.29	1522.29	-0.151028	0.48235	0.615902	S	-
DMR38_05590	with_protein	nusB	transcription antitermination factor NusB	68.6892	47.4839	-0.532645	0.02255	0.057059	K	ko:K03625
DMR38_05595	with_protein	DMR38_05595	exodeoxyribonuclease VII large subunit	116.698	84.2387	-0.470225	0.01935	0.0502055	L	ko:K03601
DMR38_05600	with_protein	DMR38_05600	exodeoxyribonuclease VII small subunit	21.6513	85.0603	1.97403	0.00015	0.000747961	L	ko:K03602
DMR38_05605	with_protein	DMR38_05605	polyprenyl synthetase family protein	125.997	81.6151	-0.626481	0.0024	0.00853457	H	ko:K13789
DMR38_05610	with_protein	dxs	1-deoxy-D-xylulose-5-phosphate synthase	280.951	196.68	-0.514468	0.0203	0.0522504	H	ko:K01662
DMR38_05615	with_protein	DMR38_05615	TlyA family rRNA (cytidine-2'-O)-methyltransferase	66.595	54.2581	-0.295575	0.40495	0.544011	J	ko:K06442
DMR38_05620	with_protein	DMR38_05620	NAD(+)/NADH kinase	69.4318	83.0855	0.259	0.4085	0.547232	H	ko:K00858
DMR38_05625	with_protein	DMR38_05625	arginine repressor	102.079	99.5344	-0.036419	0.9323	0.957146	K	ko:K03402
DMR38_05630	with_protein	recN	DNA repair protein RecN	55.7921	84.27	0.594958	0.00275	0.0096015	L	ko:K03631
DMR38_05635	with_protein	spoIVB	SpoIVB peptidase	11.4892	8.60939	-0.416295	0.1052	0.197492	M	ko:K06399
DMR38_05640	with_protein	spo0A	sporulation transcription factor Spo0A	1162.86	561.221	-1.05104	5e-05	0.000271917	KT	ko:K07699
DMR38_05645	with_protein	DMR38_05645	NUDIX domain-containing protein	353.116	180.019	-0.971993	5e-05	0.000271917	L	ko:K01515
DMR38_05650	with_protein	spoIIM	stage II sporulation protein M	326.221	441.869	0.437769	0.0312	0.0743979	S	ko:K06384
DMR38_05655	with_protein	DMR38_05655	endonuclease III	9.37684	51.3676	2.45368	0.4461	0.582895	-	-
DMR38_05660	with_protein	DMR38_05660	tyrosine recombinase	1046.28	605.671	-0.788663	0.00065	0.00274794	L	ko:K04763
DMR38_05665	with_protein	DMR38_05665	D-alanyl-D-alanine carboxypeptidase	0.714408	0.455494	-0.649316	0.28225	0.415979	M	ko:K07258
DMR38_05670	with_protein	DMR38_05670	CCA tRNA nucleotidyltransferase	4.45548	4.69601	0.0758546	0.8085	0.876599	J	ko:K00970,ko:K00974
DMR38_05675	with_protein	DMR38_05675	segregation/condensation protein A	23.5848	14.552	-0.69664	0.0435	0.0975592	D	ko:K05896
DMR38_05680	with_protein	DMR38_05680	segregation/condensation protein B	33.9894	36.6306	0.107964	0.72285	0.813124	D	ko:K06024
DMR38_05685	with_protein	DMR38_05685	IS256 family transposase	87.9787	85.2373	-0.0456694	0.81625	0.881454	L	-
DMR38_05690	with_protein	ytfJ	sporulation protein YtfJ	1.54369	0.956959	-0.689854	0.3983	0.538033	S	-
DMR38_05695	with_protein	DMR38_05695	DUF2953 domain-containing protein	0	0.199764	100000	1	1	S	-
DMR38_05700	with_protein	DMR38_05700	D-alanyl-D-alanine carboxypeptidase	0.917017	2.08064	1.18201	0.01775	0.0468218	M	ko:K07258
DMR38_05705	with_protein	DMR38_05705	hypothetical protein	56.4891	68.3812	0.275627	0.22535	0.35239	-	-
DMR38_05710	with_protein	DMR38_05710	siderophore-interacting protein	533.643	265.091	-1.00939	5e-05	0.000271917	T	ko:K03803
DMR38_05715	with_protein	rsxC	electron transport complex subunit RsxC	2538.41	1140.55	-1.1542	5e-05	0.000271917	C	ko:K03615
DMR38_05720	with_protein	DMR38_05720	RnfABCDGE type electron transport complex subunit D	3425.12	1452.19	-1.23792	5e-05	0.000271917	C	ko:K03614
DMR38_05725	with_protein	DMR38_05725	RnfABCDGE type electron transport complex subunit G	4449.78	1562.21	-1.51015	5e-05	0.000271917	C	ko:K03612
DMR38_05730	with_protein	DMR38_05730	electron transport complex subunit E	2880.06	1276.92	-1.17343	0.0008	0.0032966	C	ko:K03613
DMR38_05735	with_protein	DMR38_05735	RnfABCDGE type electron transport complex subunit A	2365.04	1324.33	-0.836602	0.03705	0.0857382	C	ko:K03617
DMR38_05740	with_protein	DMR38_05740	Fe-S cluster domain-containing protein	3348.44	1694.03	-0.98303	0.00015	0.000747961	C	ko:K03616
DMR38_05745	with_protein	DMR38_05745	Gx transporter family protein	139.593	111.704	-0.321546	0.12355	0.223417	S	ko:K00805
DMR38_05750	with_protein	DMR38_05750	NusG domain II-containing protein	51.1672	80.251	0.6493	0.009	0.0265138	S	ko:K00805
DMR38_05755	with_protein	DMR38_05755	DUF4397 domain-containing protein	1.42653	4.17824	1.55039	0.0051	0.0163137	O	-
DMR38_05760	with_protein	DMR38_05760	hypothetical protein	0.0838828	3.52478	5.39301	0.2412	0.369796	S	-
DMR38_05765	with_protein	DMR38_05765	Cof-type HAD-IIB family hydrolase	17.6438	16.1612	-0.126627	0.60755	0.722445	S	-
DMR38_05770	with_protein	DMR38_05770	metal-sensing transcriptional repressor	27.8225	43.1187	0.632062	0.0817	0.161886	S	ko:K21600
DMR38_05775	with_protein	DMR38_05775	threonine/serine exporter	138.139	130.485	-0.0822367	0.6856	0.785287	S	-
DMR38_05780	with_protein	DMR38_05780	threonine/serine exporter family protein	70.4392	101.113	0.521518	0.01205	0.0337731	S	-
DMR38_05785	with_protein	DMR38_05785	serine hydroxymethyltransferase	193.006	116.932	-0.722976	0.0004	0.00180447	E	ko:K00600
DMR38_05790	with_protein	DMR38_05790	amidohydrolase	60.8022	98.1312	0.690588	0.00155	0.00583863	S	ko:K07045
DMR38_05795	with_protein	DMR38_05795	MerR family transcriptional regulator	6.8604	10.7207	0.644035	0.07775	0.156109	K	ko:K21902
DMR38_05800	with_protein	DMR38_05800	hypothetical protein	0	3.17766	100000	0.0006	0.00256003	-	-
DMR38_05805	with_protein	DMR38_05805	phosphoribosylformylglycinamidine synthase	125.984	32.5175	-1.95395	5e-05	0.000271917	F	ko:K01952
DMR38_05810	with_protein	DMR38_05810	SIS domain-containing protein	51.6466	38.4009	-0.427533	0.047	0.103936	K	-
DMR38_05815	with_protein	DMR38_05815	alcohol dehydrogenase	74.0127	82.2466	0.152183	0.449	0.585499	C	ko:K00008
DMR38_05820	with_protein	DMR38_05820	xylulose kinase	67.5281	70.2405	0.0568151	0.78015	0.854991	G	ko:K00854
DMR38_05825	with_protein	DMR38_05825	3-phosphoglycerate dehydrogenase	97.1471	93.2774	-0.0586434	0.7684	0.846543	EH	ko:K00058
DMR38_05830	with_protein	gnd	decarboxylating 6-phosphogluconate dehydrogenase	99.4034	103.844	0.0630508	0.7562	0.837671	G	ko:K00033
DMR38_05835	with_protein	DMR38_05835	gluconate permease	190.763	339.885	0.833265	0.0001	0.000515687	EG	ko:K03299,ko:K06155,ko:K06156,ko:K06157
DMR38_05840	with_protein	DMR38_05840	gluconokinase	139.458	221.174	0.665351	0.00205	0.00744243	G	ko:K00851
DMR38_05845	with_protein	DMR38_05845	hydroxyacid dehydrogenase	160.066	281.359	0.813745	0.0001	0.000515687	C	ko:K00058
DMR38_05850	with_protein	DMR38_05850	bifunctional 4-hydroxy-2-oxoglutarate aldolase/2-dehydro-3-deoxy-phosphogluconate aldolase	226.834	294.796	0.37808	0.0595	0.125953	G	ko:K01625
DMR38_05855	with_protein	DMR38_05855	DctP family TRAP transporter solute-binding subunit	14.9521	31.0203	1.05286	5e-05	0.000271917	G	-
DMR38_05860	without_protein	DMR38_05860	hypothetical protein	27.1834	59.7118	1.13529	0.00135	0.00518818	-	-
DMR38_05865	with_protein	DMR38_05865	hypothetical protein	0.808281	3.60976	2.15897	0.1567	0.26836	L	ko:K07497
DMR38_05870	without_protein	DMR38_05870	IS110 family transposase	0	0	nan	1	1	L	-
DMR38_05875	with_protein	DMR38_05875	hypothetical protein	0.767413	1.11154	0.534485	0.2809	0.414481	M	-
DMR38_05880	without_protein	DMR38_05880	phosphoribosylformylglycinamidine synthase	8.26557	9.50906	0.202188	0.503	0.633859	F	ko:K01952
DMR38_05885	with_protein	DMR38_05885	nitric oxide synthase	121.385	116.696	-0.056835	0.78725	0.860442	C	-
DMR38_05890	with_protein	DMR38_05890	flavodoxin family protein	91.4189	75.1433	-0.282848	0.1888	0.308693	S	-
DMR38_05895	with_protein	DMR38_05895	LysR family transcriptional regulator	38.0417	37.4787	-0.0215108	0.92005	0.948976	K	-
DMR38_05900	with_protein	DMR38_05900	DegV family EDD domain-containing protein	60.8409	50.7418	-0.261867	0.2026	0.325811	S	-
DMR38_05905	with_protein	DMR38_05905	ATP phosphoribosyltransferase regulatory subunit	20.4987	30.5823	0.577164	0.00705	0.0214908	E	ko:K02502
DMR38_05910	with_protein	DMR38_05910	ATP phosphoribosyltransferase	55.6279	83.9736	0.594127	0.0054	0.0171308	F	ko:K00765,ko:K02502
DMR38_05915	with_protein	hisD	histidinol dehydrogenase	40.8544	70.1371	0.779686	0.00015	0.000747961	E	ko:K00013
DMR38_05920	with_protein	hisB	imidazoleglycerol-phosphate dehydratase HisB	28.0433	49.5235	0.820457	0.00065	0.00274794	E	ko:K01693
DMR38_05925	with_protein	hisH	imidazole glycerol phosphate synthase subunit HisH	25.5342	49.7433	0.962071	5e-05	0.000271917	E	ko:K02501
DMR38_05930	with_protein	hisA	1-(5-phosphoribosyl)-5-[(5-phosphoribosylamino)methylideneamino]imidazole-4-carboxamide isomerase	26.8354	37.2373	0.472611	0.0388	0.088921	E	ko:K01814
DMR38_05935	with_protein	DMR38_05935	histidinol-phosphate transaminase	31.4494	79.8053	1.34345	5e-05	0.000271917	E	ko:K00817
DMR38_05940	with_protein	hisF	imidazole glycerol phosphate synthase subunit HisF	24.5297	39.2664	0.678766	0.00395	0.0131025	E	ko:K02500
DMR38_05945	with_protein	hisI	phosphoribosyl-AMP cyclohydrolase	8.41983	12.6097	0.582671	0.16685	0.281237	E	ko:K01496,ko:K11755
DMR38_05950	with_protein	hisE	phosphoribosyl-ATP diphosphatase	22.0976	54.5456	1.30357	5e-05	0.000271917	E	ko:K01523
DMR38_05955	with_protein	DMR38_05955	inositol phosphorylceramide synthase	85.2892	121.582	0.511495	0.1306	0.232827	I	-
DMR38_05960	with_protein	DMR38_05960	response regulator	131.471	118.143	-0.15421	0.5941	0.711483	T	-
DMR38_05965	with_protein	DMR38_05965	HAMP domain-containing histidine kinase	9.10502	15.9945	0.812842	0.16535	0.279467	T	-
DMR38_05970	with_protein	DMR38_05970	hypothetical protein	165.092	161.148	-0.0348839	0.85895	0.908288	-	-
DMR38_05975	with_protein	DMR38_05975	AEC family transporter	255.034	278.898	0.129048	0.52715	0.655689	S	ko:K07088
DMR38_05980	with_protein	DMR38_05980	histidinol phosphate phosphatase	94.6348	97.2981	0.0400408	0.84525	0.898642	E	ko:K04486
DMR38_05985	with_protein	DMR38_05985	flavin reductase family protein	220.599	133.736	-0.722038	0.00075	0.00311923	S	-
DMR38_05990	with_protein	DMR38_05990	glycyl radical protein	8.9207	6.05073	-0.560048	0.0141	0.0384829	C	ko:K00656,ko:K20038
DMR38_05995	with_protein	DMR38_05995	glycyl-radical enzyme activating protein	7.95271	7.74865	-0.0375016	0.90105	0.935408	C	ko:K04069
DMR38_06000	with_protein	DMR38_06000	response regulator	11.4172	58.5566	2.35862	5e-05	0.000271917	K	-
DMR38_06005	with_protein	DMR38_06005	histidine kinase	39.4529	80.2719	1.02476	5e-05	0.000271917	T	-
DMR38_06010	with_protein	pduB	propanediol utilization microcompartment protein PduB	1.49021	1.05805	-0.494108	0.3505	0.489312	E	-
DMR38_06015	with_protein	DMR38_06015	iron-containing alcohol dehydrogenase	0.988497	1.12422	0.185616	0.69785	0.794526	C	-
DMR38_06020	with_protein	DMR38_06020	MIP family channel protein	3.90317	3.52261	-0.148002	0.68595	0.785521	G	ko:K02440,ko:K06188
DMR38_06025	with_protein	DMR38_06025	ethanolamine utilization protein	2.69314	1.7397	-0.630451	0.21695	0.342742	E	-
DMR38_06030	with_protein	eutJ	ethanolamine utilization protein EutJ	2.11045	1.04191	-1.01832	0.08975	0.174579	E	ko:K04024
DMR38_06035	with_protein	DMR38_06035	ethanolamine utilization protein EutN	1.71823	1.97296	0.199439	0.8619	0.909858	CQ	ko:K04028
DMR38_06040	with_protein	DMR38_06040	cupin domain-containing protein	3.29998	2.16548	-0.60777	0.18795	0.307771	E	ko:K04030
DMR38_06045	with_protein	DMR38_06045	BMC domain-containing protein	4.31342	2.19051	-0.977565	0.028	0.0681055	CQ	-
DMR38_06050	with_protein	DMR38_06050	acetaldehyde dehydrogenase (acetylating)	0.984321	0.446596	-1.14016	0.0382	0.0878203	C	ko:K00132
DMR38_06055	with_protein	pduL	phosphate propanoyltransferase	3.2445	1.02348	-1.66451	0.00845	0.025132	Q	-
DMR38_06060	with_protein	eutM	ethanolamine utilization microcompartment protein EutM	0	0	nan	1	1	CQ	ko:K04027
DMR38_06065	with_protein	eutM	ethanolamine utilization microcompartment protein EutM	0.783206	0.478834	-0.709866	0.66385	0.768225	CQ	ko:K04027
DMR38_06070	with_protein	DMR38_06070	AAA family ATPase	28.6656	20.6894	-0.470429	0.02835	0.0687599	L	ko:K07478
DMR38_06075	with_protein	alr	alanine racemase	0.632227	1.34608	1.09025	0.0452	0.100631	M	ko:K01775
DMR38_06080	with_protein	DMR38_06080	cupin domain-containing protein	4.51562	9.02543	0.999072	0.0122	0.0341165	K	-
DMR38_06085	with_protein	DMR38_06085	ABC transporter substrate-binding protein	18.5307	17.8612	-0.0530884	0.8117	0.878353	E	ko:K02035
DMR38_06090	with_protein	DMR38_06090	ABC transporter permease subunit	3.26197	4.11899	0.336547	0.32415	0.460816	P	ko:K02033
DMR38_06095	with_protein	DMR38_06095	ABC transporter permease subunit	4.77568	5.11994	0.100421	0.7565	0.837724	EP	ko:K02034
DMR38_06100	with_protein	DMR38_06100	ABC transporter ATP-binding protein	4.80975	5.4563	0.181961	0.6096	0.724136	P	ko:K02031,ko:K15583
DMR38_06105	with_protein	DMR38_06105	ABC transporter ATP-binding protein	5.21724	3.79812	-0.458001	0.31425	0.450672	P	ko:K02032
DMR38_06110	with_protein	DMR38_06110	membrane dipeptidase	2.3022	2.7328	0.247367	0.52975	0.657999	E	ko:K01273
DMR38_06115	with_protein	DMR38_06115	Rrf2 family transcriptional regulator	105.517	84.5204	-0.320104	0.14485	0.252432	K	-
DMR38_06120	with_protein	nifS	cysteine desulfurase NifS	455.034	393.314	-0.210293	0.41425	0.552958	E	ko:K04487
DMR38_06125	with_protein	nifU	Fe-S cluster assembly scaffold protein NifU	637.665	515.514	-0.306787	0.53015	0.658293	C	ko:K04488
DMR38_06130	with_protein	DMR38_06130	photosystem reaction center subunit H	0.0866832	0.207549	1.25963	1	1	S	-
DMR38_06135	with_protein	DMR38_06135	AI-2E family transporter	1.60384	2.25337	0.490554	0.2419	0.370517	S	-
DMR38_06140	with_protein	alaS	alanine--tRNA ligase	36.352	19.5575	-0.894313	5e-05	0.000271917	J	ko:K01872
DMR38_06145	with_protein	DMR38_06145	IreB family regulatory phosphoprotein	1806.13	801.562	-1.17202	5e-05	0.000271917	S	-
DMR38_06150	with_protein	ruvX	Holliday junction resolvase RuvX	297.014	243.312	-0.287723	0.15595	0.267359	J	ko:K07447
DMR38_06155	with_protein	DMR38_06155	DUF1292 domain-containing protein	76.9427	52.2683	-0.557848	0.0747	0.15136	S	ko:K07447
DMR38_06160	with_protein	DMR38_06160	transcriptional repressor	150.215	95.3381	-0.655904	0.0021	0.00758641	P	ko:K03711
DMR38_06165	with_protein	DMR38_06165	RNase J family beta-CASP ribonuclease	426.275	368.862	-0.208703	0.36505	0.504908	S	ko:K12574
DMR38_06170	with_protein	DMR38_06170	YlbF family regulator	429.297	497.51	0.212749	0.28605	0.419778	S	-
DMR38_06175	with_protein	typA	translational GTPase TypA	84.9992	77.5951	-0.131484	0.51455	0.644625	T	ko:K06207
DMR38_06180	with_protein	DMR38_06180	methyltransferase domain-containing protein	43.1296	45.2383	0.0688664	0.75815	0.838976	S	-
DMR38_06185	with_protein	DMR38_06185	U32 family peptidase	89.2347	85.4391	-0.0627084	0.7532	0.835503	O	ko:K08303
DMR38_06190	with_protein	DMR38_06190	penicillin-binding protein 2	2.25581	2.24686	-0.00573532	0.98685	0.990163	M	-
DMR38_06195	with_protein	sigK	RNA polymerase sporulation sigma factor SigK	4.02554	3.4327	-0.229839	0.55975	0.682396	K	ko:K03091
DMR38_06200	with_protein	DMR38_06200	type IV pilus twitching motility protein PilT	39.9214	39.2467	-0.024591	0.90855	0.940601	NU	ko:K02669
DMR38_06205	with_protein	DMR38_06205	glycosyltransferase	433.033	305.027	-0.50554	0.02405	0.0603062	M	-
DMR38_06215	with_protein	ftsA	cell division protein FtsA	356.509	240.111	-0.570237	0.0088	0.0259958	D	ko:K03590
DMR38_06220	with_protein	ftsZ	cell division protein FtsZ	728.519	447.773	-0.702199	0.00245	0.0086894	D	ko:K03531
DMR38_06225	with_protein	spoIIGA	sigma-E processing peptidase SpoIIGA	4.00103	1.19653	-1.74151	0.00185	0.00681133	M	ko:K06383
DMR38_06230	with_protein	sigE	RNA polymerase sporulation sigma factor SigE	9.72605	3.41556	-1.50973	0.0003	0.00138668	K	ko:K03091
DMR38_06235	with_protein	sigG	RNA polymerase sporulation sigma factor SigG	6.93849	1.31527	-2.39926	5e-05	0.000271917	K	ko:K03091
DMR38_06240	with_protein	DMR38_06240	YlmC/YmxH family sporulation protein	0.351527	2.21499	2.65559	0.24985	0.378741	S	-
DMR38_06245	with_protein	nrdR	transcriptional repressor NrdR	68.0238	177.152	1.38088	5e-05	0.000271917	K	ko:K07738
DMR38_06250	with_protein	pgeF	peptidoglycan editing factor PgeF	14.5591	12.3784	-0.234096	0.3923	0.531976	S	ko:K05810
DMR38_06255	with_protein	DMR38_06255	response regulator	6.3578	5.57057	-0.190703	0.5813	0.700572	T	ko:K02483,ko:K07658,ko:K07668
DMR38_06260	with_protein	DMR38_06260	HAMP domain-containing protein	10.9916	16.8198	0.613759	0.00645	0.0199176	T	ko:K07636
DMR38_06265	with_protein	pstS	phosphate ABC transporter substrate-binding protein PstS family protein	0.961043	0.828345	-0.214369	0.70845	0.802688	P	ko:K02040
DMR38_06270	with_protein	pstC	phosphate ABC transporter permease subunit PstC	2.18948	2.54352	0.216238	0.64405	0.75276	P	ko:K02037
DMR38_06275	with_protein	pstA	phosphate ABC transporter permease PstA	1.53561	1.37889	-0.155304	0.80035	0.870164	P	ko:K02038
DMR38_06280	with_protein	pstB	phosphate ABC transporter ATP-binding protein	0.788452	1.8001	1.19098	0.0546	0.117538	P	ko:K02036
DMR38_06285	with_protein	phoU	phosphate signaling complex protein PhoU	5.29261	7.99296	0.594751	0.08355	0.164843	P	ko:K02039
DMR38_06290	with_protein	DMR38_06290	DUF47 family protein	190.115	127.292	-0.578731	0.2422	0.370765	P	ko:K07220
DMR38_06295	with_protein	DMR38_06295	inorganic phosphate transporter	393.904	269.682	-0.546585	0.0249	0.061985	P	ko:K03306
DMR38_06300	with_protein	DMR38_06300	DUF512 domain-containing protein	71.522	51.2489	-0.480866	0.0191	0.0496926	C	-
DMR38_06305	with_protein	DMR38_06305	ribosome biogenesis GTPase Der	89.7704	65.8171	-0.447777	0.0273	0.0667145	S	ko:K03977
DMR38_06310	with_protein	DMR38_06310	NAD(P)H-dependent glycerol-3-phosphate dehydrogenase	173.794	87.2156	-0.99472	5e-05	0.000271917	I	ko:K00057
DMR38_06315	with_protein	spoIVA	stage IV sporulation protein A	231.544	160.984	-0.524369	0.0141	0.0384829	S	ko:K06398
DMR38_06320	with_protein	DMR38_06320	YicC family protein	115.731	122.356	0.0803095	0.68745	0.786792	S	-
DMR38_06325	with_protein	DMR38_06325	DUF370 domain-containing protein	195.925	165.863	-0.240309	0.8354	0.893703	S	ko:K09777
DMR38_06330	with_protein	DMR38_06330	guanylate kinase	299.524	265.819	-0.172227	0.72325	0.813461	F	ko:K00942
DMR38_06335	with_protein	DMR38_06335	DNA-directed RNA polymerase subunit omega	110.289	253.862	1.20276	0.61755	0.730467	K	ko:K03060
DMR38_06340	with_protein	coaBC	bifunctional phosphopantothenoylcysteine decarboxylase/phosphopantothenate--cysteine ligase CoaBC	371.7	390.682	0.0718561	0.78815	0.86125	H	ko:K01598,ko:K13038
DMR38_06345	with_protein	priA	primosomal protein N'	7.17937	6.39948	-0.165903	0.47895	0.613386	L	ko:K04066
DMR38_06350	with_protein	def	peptide deformylase	8.80373	6.63785	-0.407399	0.76185	0.841455	J	ko:K01462
DMR38_06355	with_protein	DMR38_06355	methionyl-tRNA formyltransferase	105.199	69.6567	-0.594787	0.0038	0.0126753	J	ko:K00604
DMR38_06360	with_protein	DMR38_06360	zinc metallopeptidase	138.398	138.847	0.00467291	0.9822	0.987338	S	ko:K06973
DMR38_06365	with_protein	rsmB	16S rRNA (cytosine(967)-C(5))-methyltransferase RsmB	46.2238	51.7043	0.161648	0.4307	0.568572	J	ko:K03500
DMR38_06370	with_protein	rlmN	23S rRNA (adenine(2503)-C(2))-methyltransferase RlmN	46.3198	56.9689	0.298546	0.14845	0.257455	J	ko:K06941
DMR38_06375	with_protein	DMR38_06375	Stp1/IreP family PP2C-type Ser/Thr phosphatase	61.3532	43.711	-0.489142	0.52335	0.652157	T	ko:K20074
DMR38_06380	with_protein	pknB	Stk1 family PASTA domain-containing Ser/Thr kinase	164.582	141.777	-0.215183	0.33175	0.469018	KLT	ko:K12132
DMR38_06385	with_protein	rsgA	ribosome small subunit-dependent GTPase A	71.8693	70.9143	-0.0192991	0.92365	0.951473	S	ko:K06949
DMR38_06390	with_protein	DMR38_06390	ribulose-phosphate 3-epimerase	83.5189	57.8573	-0.529604	0.0136	0.0373711	G	ko:K01783
DMR38_06395	with_protein	DMR38_06395	thiamine diphosphokinase	172.813	147.621	-0.227314	0.25995	0.390276	H	ko:K00949
DMR38_06400	with_protein	rpmB	50S ribosomal protein L28	4200.39	4052.97	-0.0515438	0.7969	0.867816	J	ko:K02902
DMR38_06405	with_protein	DMR38_06405	Asp23/Gls24 family envelope stress response protein	77.2296	73.3239	-0.0748704	0.75975	0.840113	S	-
DMR38_06410	with_protein	DMR38_06410	DAK2 domain-containing protein	232.78	137.52	-0.759326	0.00035	0.00160084	S	ko:K07030
DMR38_06415	with_protein	recG	ATP-dependent DNA helicase RecG	15.8931	10.2318	-0.635341	0.004	0.0132493	L	ko:K03655
DMR38_06420	with_protein	rsmD	16S rRNA (guanine(966)-N(2))-methyltransferase RsmD	100.832	148.944	0.562816	0.00695	0.0212141	L	ko:K08316
DMR38_06425	with_protein	coaD	pantetheine-phosphate adenylyltransferase	67.0512	101.25	0.594587	0.0072	0.0218902	H	ko:K00954
DMR38_06430	with_protein	DMR38_06430	ATPase	372.204	334.775	-0.152902	0.57155	0.692597	C	-
DMR38_06435	with_protein	ylbJ	sporulation integral membrane protein YlbJ	40.1963	95.618	1.25022	0.00255	0.00899662	S	-
DMR38_06440	with_protein	DMR38_06440	nucleotidyltransferase	22.4791	75.1895	1.74195	5e-05	0.000271917	S	-
DMR38_06445	with_protein	DMR38_06445	phosphate acetyltransferase	989.323	576.081	-0.78017	0.001	0.00400521	C	ko:K00625
DMR38_06450	with_protein	DMR38_06450	acetate kinase	1179.37	736.253	-0.679743	0.006	0.0187541	F	ko:K00925
DMR38_06455	with_protein	DMR38_06455	DUF177 domain-containing protein	896.349	721.169	-0.313723	0.1401	0.245906	S	ko:K07040
DMR38_06460	with_protein	DMR38_06460	50S ribosomal protein L32	3651.97	2804.27	-0.38105	0.0585	0.124162	J	ko:K02911
DMR38_06465	with_protein	DMR38_06465	hypothetical protein	67.7588	49.6856	-0.447581	0.7185	0.809811	-	-
DMR38_06470	with_protein	plsX	phosphate acyltransferase PlsX	299.199	196.341	-0.607744	0.0029	0.0100708	I	ko:K03621
DMR38_06475	with_protein	acpP	acyl carrier protein	2563.35	869.086	-1.56046	5e-05	0.000271917	IQ	ko:K02078
DMR38_06480	with_protein	DMR38_06480	ribonuclease III	25.0454	22.7694	-0.137449	0.57015	0.691108	J	ko:K03685
DMR38_06485	with_protein	DMR38_06485	radical SAM protein	42.7748	39.9517	-0.0985042	0.63995	0.74927	BK	-
DMR38_06490	with_protein	DMR38_06490	DUF4044 domain-containing protein	0	0	nan	1	1	-	-
DMR38_06495	with_protein	smc	chromosome segregation protein SMC	29.6395	29.0167	-0.0306377	0.8774	0.919491	D	ko:K03529
DMR38_06500	with_protein	ftsY	signal recognition particle-docking protein FtsY	43.0842	26.842	-0.682667	0.00155	0.00583863	U	ko:K03110
DMR38_06505	with_protein	DMR38_06505	putative DNA-binding protein	74.5961	67.2547	-0.149465	0.5489	0.673134	S	ko:K09787
DMR38_06510	with_protein	DMR38_06510	signal recognition particle protein	282.447	195.479	-0.530967	0.01575	0.0424409	U	ko:K03106
DMR38_06515	with_protein	rpsP	30S ribosomal protein S16	2838.28	4797.71	0.757329	0.00065	0.00274794	J	ko:K02959
DMR38_06520	with_protein	DMR38_06520	KH domain-containing protein	2060.32	2396.74	0.218205	0.28	0.41338	S	ko:K06960
DMR38_06525	with_protein	rimM	16S rRNA processing protein RimM	26.0423	42.2769	0.699013	0.111	0.20615	J	ko:K02860
DMR38_06530	with_protein	trmD	tRNA (guanosine(37)-N1)-methyltransferase TrmD	47.54	63.6006	0.419898	0.08	0.159417	J	ko:K00554
DMR38_06535	with_protein	DMR38_06535	50S ribosomal protein L19	260.619	270.45	0.0534196	0.7979	0.868436	J	ko:K02884
DMR38_06540	with_protein	lepB	signal peptidase I	120.952	113.318	-0.0940576	0.6541	0.76076	U	ko:K03100
DMR38_06545	with_protein	ylqF	ribosome biogenesis GTPase YlqF	75.4439	56.6833	-0.412481	0.0439	0.098306	S	ko:K14540
DMR38_06550	with_protein	DMR38_06550	ribonuclease HII	48.5959	39.3916	-0.302947	0.15345	0.263971	L	ko:K03470
DMR38_06555	with_protein	DMR38_06555	YraN family protein	8.78928	28.3996	1.69205	5e-05	0.000271917	L	ko:K07460
DMR38_06560	with_protein	DMR38_06560	hypothetical protein	0	1.31149	100000	1	1	-	-
DMR38_06565	without_protein	DMR38_06565	ATP-binding protein	1.04119	3.47999	1.74085	0.0032	0.0109756	O	ko:K07391
DMR38_06570	with_protein	ltrA	group II intron reverse transcriptase/maturase	0	0	nan	1	1	L	-
DMR38_06575	without_protein	DMR38_06575	ATP-binding protein	0.532575	0.543107	0.0282518	0.93845	0.960954	O	ko:K07391
DMR38_06580	with_protein	dprA	DNA-protecting protein DprA	28.97	31.4002	0.116214	0.5836	0.702872	LU	ko:K04096
DMR38_06585	with_protein	topA	type I DNA topoisomerase	38.2755	49.8987	0.382581	0.0561	0.120238	L	ko:K03168
DMR38_06590	with_protein	codY	GTP-sensing pleiotropic transcriptional regulator CodY	267.463	352.587	0.39864	0.05295	0.114643	K	ko:K03706
DMR38_06595	with_protein	rpsB	30S ribosomal protein S2	702.276	614.998	-0.191456	0.37675	0.515874	J	ko:K02967
DMR38_06600	with_protein	DMR38_06600	elongation factor Ts	1009.78	959.726	-0.0733465	0.759	0.839686	J	ko:K02357
DMR38_06605	with_protein	DMR38_06605	UMP kinase	256.645	158.581	-0.694554	0.00055	0.00237876	F	ko:K09903
DMR38_06610	with_protein	DMR38_06610	ribosome recycling factor	787.172	483.565	-0.702969	0.00115	0.00451524	J	ko:K02838
DMR38_06615	with_protein	DMR38_06615	isoprenyl transferase	147.556	115.02	-0.359378	0.07415	0.150453	H	ko:K00806
DMR38_06620	with_protein	DMR38_06620	phosphatidate cytidylyltransferase	81.3233	55.3225	-0.555802	0.00835	0.0248896	I	ko:K00981
DMR38_06625	with_protein	DMR38_06625	1-deoxy-D-xylulose-5-phosphate reductoisomerase	145.917	96.223	-0.600694	0.00355	0.01198	I	ko:K00099
DMR38_06630	with_protein	rseP	RIP metalloprotease RseP	133.086	113.361	-0.231434	0.2465	0.375071	M	ko:K11749
DMR38_06635	with_protein	ispG	flavodoxin-dependent (E)-4-hydroxy-3-methylbut-2-enyl-diphosphate synthase	115.116	88.698	-0.376115	0.06195	0.130031	I	ko:K03526
DMR38_06640	with_protein	rimP	ribosome maturation factor RimP	9.80943	16.14	0.718399	0.0379	0.0872798	S	ko:K09748
DMR38_06645	with_protein	nusA	transcription termination/antitermination protein NusA	76.7462	49.012	-0.64696	0.0013	0.00502113	K	ko:K02600
DMR38_06650	with_protein	DMR38_06650	DUF448 domain-containing protein	44.0658	54.6392	0.310277	0.5409	0.666718	K	ko:K07742
DMR38_06655	with_protein	DMR38_06655	50S ribosomal protein L7ae-like protein	80.7023	89.4209	0.148002	0.60805	0.72288	J	-
DMR38_06660	with_protein	100000B	translation initiation factor IF-2	77.941	52.3451	-0.574328	0.00575	0.0180777	J	ko:K02519
DMR38_06665	with_protein	rbfA	30S ribosome-binding factor RbfA	180.041	174.226	-0.0473655	0.92175	0.950062	J	ko:K02834
DMR38_06670	with_protein	DMR38_06670	bifunctional oligoribonuclease/PAP phosphatase NrnA	110.216	90.6681	-0.281667	0.3398	0.477929	S	ko:K06881
DMR38_06675	with_protein	truB	tRNA pseudouridine(55) synthase TruB	90.8366	61.2893	-0.567638	0.11615	0.213067	J	ko:K03177
DMR38_06680	with_protein	DMR38_06680	bifunctional riboflavin kinase/FAD synthetase	47.791	68.8293	0.526284	0.01235	0.0345001	H	ko:K11753
DMR38_06685	with_protein	rpsO	30S ribosomal protein S15	438.004	742.708	0.761851	5e-05	0.000271917	J	ko:K02956
DMR38_06690	with_protein	DMR38_06690	polyribonucleotide nucleotidyltransferase	202.137	160.967	-0.328568	0.1279	0.229152	J	ko:K00962
DMR38_06695	with_protein	DMR38_06695	insulinase family protein	44.4503	46.6767	0.0705094	0.7312	0.819377	S	-
DMR38_06700	with_protein	DMR38_06700	YlmC/YmxH family sporulation protein	0.950755	14.9722	3.97707	0.05185	0.112624	S	-
DMR38_06705	with_protein	DMR38_06705	Clp protease	55.7738	53.1742	-0.0688611	0.74835	0.831952	OU	ko:K01358
DMR38_06710	with_protein	DMR38_06710	DNA translocase FtsK	69.5036	46.6056	-0.576584	0.00505	0.0161923	D	ko:K03466
DMR38_06715	with_protein	rimO	30S ribosomal protein S12 methylthiotransferase RimO	64.1544	65.614	0.0324555	0.87175	0.916195	J	ko:K14441
DMR38_06720	with_protein	pgsA	CDP-diacylglycerol--glycerol-3-phosphate 3-phosphatidyltransferase	106.324	113.024	0.0881619	0.6715	0.774192	I	ko:K00995,ko:K08744
DMR38_06725	with_protein	recA	recombinase RecA	533.804	381.018	-0.486451	0.0298	0.071663	L	ko:K03553
DMR38_06730	with_protein	rny	ribonuclease Y	1194.33	1113.12	-0.101592	0.70185	0.797561	S	ko:K18682
DMR38_06735	with_protein	DMR38_06735	stage V sporulation protein S	1853.51	646.332	-1.51991	5e-05	0.000271917	S	ko:K06416
DMR38_06740	with_protein	DMR38_06740	decaprenyl-phosphate phosphoribosyltransferase	69.0057	118.509	0.780209	0.00015	0.000747961	H	-
DMR38_06745	with_protein	DMR38_06745	hypothetical protein	47.4612	96.9226	1.03008	5e-05	0.000271917	M	-
DMR38_06750	with_protein	DMR38_06750	transporter	35.3722	90.2344	1.35106	0.04465	0.0997227	P	-
DMR38_06755	with_protein	DMR38_06755	aminotransferase class I/II-fold pyridoxal phosphate-dependent enzyme	271.287	233.007	-0.219447	0.29815	0.432695	E	ko:K00812,ko:K10907
DMR38_06760	with_protein	DMR38_06760	HPr family phosphocarrier protein	2036.82	2262.07	0.151325	0.4545	0.590667	G	ko:K02784,ko:K11189
DMR38_06765	with_protein	DMR38_06765	DUF378 domain-containing protein	0.654451	21.0473	5.00721	0.2412	0.369796	S	ko:K09779
DMR38_06770	with_protein	DMR38_06770	adenylosuccinate lyase	238.571	113.103	-1.07678	5e-05	0.000271917	F	ko:K01756
DMR38_06775	with_protein	DMR38_06775	hypothetical protein	0.619029	1.83332	1.56638	0.01345	0.0370282	-	-
DMR38_06780	with_protein	DMR38_06780	glutamate--tRNA ligase	171.468	175.85	0.036406	0.8586	0.908169	J	ko:K01885,ko:K09698
DMR38_06785	with_protein	DMR38_06785	glyceraldehyde-3-phosphate dehydrogenase	1515.77	914.761	-0.728584	0.0038	0.0126753	G	ko:K00134
DMR38_06790	with_protein	DMR38_06790	D-alanyl-D-alanine carboxypeptidase	57.5189	55.4364	-0.0532025	0.79395	0.865654	M	ko:K01286
DMR38_06795	with_protein	DMR38_06795	NUDIX domain-containing protein	8.55277	10.7848	0.334536	0.28925	0.423089	L	-
DMR38_06800	with_protein	DMR38_06800	nicotinate phosphoribosyltransferase	234.06	152.051	-0.622323	0.00405	0.0133957	H	ko:K00763
DMR38_06805	with_protein	DMR38_06805	thiamine phosphate synthase	19.4361	11.7116	-0.730801	0.01255	0.0349559	H	ko:K00788
DMR38_06810	with_protein	DMR38_06810	response regulator	69.5787	52.2228	-0.413966	0.0998	0.189917	T	ko:K03413
DMR38_06815	with_protein	DMR38_06815	HAMP domain-containing protein	95.6813	126.355	0.401174	0.05445	0.117356	NT	ko:K03406
DMR38_06820	with_protein	DMR38_06820	BlaI/MecI/CopY family transcriptional regulator	41.0506	30.3567	-0.435388	0.1322	0.234875	K	ko:K02171
DMR38_06825	with_protein	DMR38_06825	peptidase M56	16.3571	20.1817	0.303131	0.1586	0.270666	KT	ko:K02172
DMR38_06830	with_protein	DMR38_06830	peptidase	4.49175	4.3746	-0.0381265	0.89835	0.933566	O	-
DMR38_06835	with_protein	DMR38_06835	sigma-70 family RNA polymerase sigma factor	1.57989	1.62158	0.0375761	0.9705	0.980758	K	ko:K03088
DMR38_06840	with_protein	DMR38_06840	DUF4179 domain-containing protein	1.70277	2.52933	0.570872	0.1331	0.236188	S	-
DMR38_06845	with_protein	DMR38_06845	IclR family transcriptional regulator	56.6389	84.8295	0.582773	0.00545	0.0172589	K	-
DMR38_06850	with_protein	eda	bifunctional 4-hydroxy-2-oxoglutarate aldolase/2-dehydro-3-deoxy-phosphogluconate aldolase	5723.09	4668.95	-0.293696	0.2871	0.420783	G	ko:K01625
DMR38_06855	with_protein	DMR38_06855	MFS transporter	10.4011	15.973	0.618899	0.0156	0.0420858	G	-
DMR38_06860	with_protein	DMR38_06860	ATP-binding protein	6.14244	11.8817	0.951858	0.07695	0.154869	F	-
DMR38_06865	with_protein	def	peptide deformylase	18.6569	11.2734	-0.726787	0.02815	0.0683982	J	ko:K01462
DMR38_06870	with_protein	DMR38_06870	HAMP domain-containing protein	8.05066	8.841	0.135102	0.5544	0.677871	NT	ko:K03406
DMR38_06875	with_protein	amrA	AmmeMemoRadiSam system protein A	80.965	37.6142	-1.10602	5e-05	0.000271917	S	ko:K06990,ko:K09141
DMR38_06880	with_protein	amrS	AmmeMemoRadiSam system radical SAM enzyme	125.847	74.9224	-0.748202	0.0003	0.00138668	C	ko:K04069
DMR38_06885	with_protein	DMR38_06885	helix-turn-helix domain-containing protein	22.8199	24.427	0.0981842	0.71075	0.804334	K	-
DMR38_06890	with_protein	DMR38_06890	AzlC family ABC transporter permease	13.6643	8.64708	-0.660127	0.0268	0.0656915	E	-
DMR38_06895	with_protein	DMR38_06895	AzlD domain-containing protein	0.395331	1.26231	1.67493	0.34315	0.481633	S	-
DMR38_06900	with_protein	DMR38_06900	alanyl-tRNA editing protein	23.3478	11.5453	-1.01598	0.00015	0.000747961	S	ko:K07050
DMR38_06905	with_protein	DMR38_06905	helix-turn-helix domain-containing protein	28.1757	30.3105	0.105366	0.6265	0.737804	K	-
DMR38_06910	without_protein	DMR38_06910	GNAT family acetyltransferase	0	13	100000	0.05975	0.126366	S	-
DMR38_06915	with_protein	DMR38_06915	ArsC family transcriptional regulator	5.97959	6.55303	0.132116	0.8037	0.873033	P	-
DMR38_06920	with_protein	DMR38_06920	AI-2E family transporter	15.8906	34.4162	1.11491	5e-05	0.000271917	S	-
DMR38_06925	with_protein	DMR38_06925	hypothetical protein	6.58906	125.962	4.25677	0.0105	0.0301245	-	-
DMR38_06930	with_protein	DMR38_06930	HAMP domain-containing protein	31.2056	53.7599	0.784726	5e-05	0.000271917	NT	ko:K03406
DMR38_06935	with_protein	DMR38_06935	HAMP domain-containing histidine kinase	3.23541	6.97517	1.10828	0.0001	0.000515687	T	-
DMR38_06940	with_protein	DMR38_06940	response regulator	6.83557	6.54732	-0.0621572	0.8526	0.903896	T	-
DMR38_06945	without_protein	DMR38_06945	DNA-binding protein	10.2694	0	-100000	1	1	-	-
DMR38_06950	with_protein	DMR38_06950	ATP-binding cassette domain-containing protein	0.874388	1.96422	1.16761	0.05925	0.125489	V	ko:K01990,ko:K20459,ko:K20490
DMR38_06955	with_protein	DMR38_06955	transporter	0.902943	1.77194	0.972623	0.20345	0.326852	S	ko:K20460
DMR38_06960	with_protein	DMR38_06960	ABC transporter permease	4.20323	7.72426	0.877898	0.01145	0.0323498	S	ko:K20461
DMR38_06965	with_protein	DMR38_06965	response regulator	1.12487	4.76593	2.083	0.0007	0.0029332	KT	-
DMR38_06970	with_protein	DMR38_06970	HAMP domain-containing protein	3.99521	6.64687	0.734404	0.0046	0.0149424	NT	ko:K03406
DMR38_06975	with_protein	DMR38_06975	hypothetical protein	129.013	65.0175	-0.988616	5e-05	0.000271917	S	ko:K09138
DMR38_06980	with_protein	DMR38_06980	hypothetical protein	62.8875	50.9674	-0.303199	0.15085	0.260497	-	-
DMR38_06985	with_protein	DMR38_06985	4Fe-4S cluster-binding domain-containing protein	62.4774	64.9533	0.0560684	0.7971	0.867916	C	ko:K04068
DMR38_06990	with_protein	DMR38_06990	hypothetical protein	0.439987	32.6286	6.21253	0.00055	0.00237876	-	-
DMR38_06995	with_protein	DMR38_06995	AAA family ATPase	120.966	88.997	-0.442773	0.0303	0.0726381	O	-
DMR38_07000	with_protein	DMR38_07000	helix-hairpin-helix domain-containing protein	4.82834	22.9844	2.25106	5e-05	0.000271917	L	-
DMR38_07005	with_protein	DMR38_07005	hypothetical protein	0.682821	20.5333	4.91031	0.00985	0.028554	L	-
DMR38_07010	with_protein	DMR38_07010	DUF2997 domain-containing protein	21.8599	74.0785	1.76077	0.00025	0.00117955	S	-
DMR38_07015	with_protein	DMR38_07015	pyridoxamine 5-phosphate oxidase	7656.56	4855.05	-0.65721	0.01045	0.0299917	S	-
DMR38_07020	with_protein	DMR38_07020	chemotaxis protein	6.43719	5.89766	-0.126288	0.64015	0.749395	NT	ko:K03406
DMR38_07025	with_protein	DMR38_07025	sodium:solute symporter	1246.38	87.8717	-3.8262	5e-05	0.000271917	E	ko:K03307
DMR38_07030	with_protein	DMR38_07030	electron transfer flavoprotein subunit beta/FixA family protein	30.1425	13.2374	-1.18718	5e-05	0.000271917	C	ko:K03521
DMR38_07035	with_protein	DMR38_07035	electron transfer flavoprotein subunit alpha/FixB family protein	74.1583	27.383	-1.43733	5e-05	0.000271917	C	ko:K03522
DMR38_07040	with_protein	DMR38_07040	FAD-binding oxidoreductase	102.527	35.5039	-1.52995	5e-05	0.000271917	C	ko:K00104
DMR38_07045	with_protein	DMR38_07045	cupin	79.8762	60.3118	-0.405325	0.15895	0.271149	G	-
DMR38_07050	with_protein	DMR38_07050	helix-turn-helix domain-containing protein	10.7831	13.7617	0.351887	0.3491	0.487948	-	-
DMR38_07055	with_protein	DMR38_07055	FCD domain-containing protein	10.9062	10.3462	-0.0760475	0.7961	0.867237	K	ko:K05799
DMR38_07060	with_protein	DMR38_07060	oligopeptide transporter, OPT family	1383.3	107.034	-3.69197	5e-05	0.000271917	S	-
DMR38_07065	with_protein	DMR38_07065	PqqD family peptide modification chaperone	218.585	43.4406	-2.33108	0.2875	0.421254	S	-
DMR38_07070	with_protein	DMR38_07070	ferrous iron transport protein A	3.38347	2.57575	-0.393511	0.7144	0.807333	P	ko:K04758
DMR38_07075	with_protein	DMR38_07075	ferrous iron transport protein A	8.19512	1.34453	-2.60766	0.08465	0.166464	P	ko:K04758
DMR38_07080	with_protein	feoB	ferrous iron transport protein B	3.68852	2.39948	-0.62032	0.03595	0.0837087	P	ko:K04759
DMR38_07085	with_protein	DMR38_07085	winged helix-turn-helix transcriptional regulator	0	0	nan	1	1	K	-
DMR38_07090	with_protein	DMR38_07090	flavodoxin	0.116154	0.132885	0.194139	1	1	C	-
DMR38_07095	with_protein	DMR38_07095	DUF3793 family protein	0.259979	0.199446	-0.382397	1	1	S	-
DMR38_07100	with_protein	DMR38_07100	class I SAM-dependent methyltransferase	147.435	136.243	-0.113897	0.5716	0.692605	Q	-
DMR38_07105	with_protein	DMR38_07105	ketopantoate reductase family protein	17.5107	19.9344	0.187023	0.43425	0.572182	H	ko:K00077
DMR38_07110	with_protein	DMR38_07110	hypothetical protein	11.1885	14.6483	0.388717	0.2211	0.347597	-	-
DMR38_07115	with_protein	DMR38_07115	helix-turn-helix domain-containing protein	30.6434	39.2137	0.355781	0.09335	0.180062	K	-
DMR38_07120	with_protein	DMR38_07120	MATE family efflux transporter	1.84989	2.05327	0.150484	0.6815	0.782312	V	-
DMR38_07125	without_protein	DMR38_07125	methyl-accepting chemotaxis protein	1.73683	2.26702	0.384341	0.62235	0.73388	NT	-
DMR38_07130	with_protein	DMR38_07130	ISNCY family transposase	0	0	nan	1	1	L	-
DMR38_07135	with_protein	DMR38_07135	metal-sensing transcriptional repressor	341.807	339.811	-0.00844939	0.9701	0.980758	S	ko:K21600
DMR38_07140	with_protein	DMR38_07140	cation-translocating P-type ATPase	394.458	330.487	-0.255278	0.30845	0.443813	P	ko:K01534
DMR38_07145	with_protein	DMR38_07145	glycosyl transferase	121.542	138.672	0.190222	0.371	0.510425	CG	-
DMR38_07150	with_protein	DMR38_07150	TetR family transcriptional regulator	6.71474	14.3401	1.09465	0.0011	0.00435281	K	-
DMR38_07155	with_protein	DMR38_07155	MerR family transcriptional regulator	10.6195	15.2178	0.519044	0.03165	0.0752929	K	-
DMR38_07160	with_protein	DMR38_07160	response regulator	338.964	239.531	-0.50092	0.014	0.0382553	T	ko:K19082
DMR38_07165	with_protein	DMR38_07165	HAMP domain-containing histidine kinase	181.755	155.584	-0.224301	0.2632	0.393909	T	ko:K19081
DMR38_07170	without_protein	DMR38_07170	DNA-binding protein	0	0	nan	1	1	-	-
DMR38_07175	with_protein	DMR38_07175	MATE family efflux transporter	394.569	323.01	-0.288699	0.1954	0.316853	V	-
DMR38_07180	with_protein	DMR38_07180	cupin domain-containing protein	635.426	679.503	0.0967558	0.6321	0.742394	S	-
DMR38_07185	with_protein	DMR38_07185	MerR family transcriptional regulator	187.222	135.671	-0.464638	0.02855	0.0691307	K	-
DMR38_07190	with_protein	DMR38_07190	cupin domain-containing protein	9.0892	5.54303	-0.713479	0.1011	0.191757	S	-
DMR38_07195	with_protein	DMR38_07195	carboxymuconolactone decarboxylase family protein	11.3087	7.15805	-0.659795	0.1775	0.295173	S	ko:K01607
DMR38_07200	with_protein	DMR38_07200	hypothetical protein	12.7184	9.41886	-0.433293	0.20445	0.328002	C	-
DMR38_07205	with_protein	DMR38_07205	metallophosphoesterase	4.85265	5.90457	0.283059	0.3725	0.51166	S	-
DMR38_07210	with_protein	DMR38_07210	ATP-binding cassette domain-containing protein	7.05833	4.78763	-0.560015	0.24255	0.37116	V	ko:K02003
DMR38_07215	with_protein	DMR38_07215	FtsX-like permease family protein	4.20539	3.87063	-0.119671	0.70375	0.798877	V	ko:K02004
DMR38_07220	with_protein	DMR38_07220	MFS transporter	9.29247	6.56534	-0.501192	0.0596	0.126131	EGP	-
DMR38_07225	with_protein	DMR38_07225	MFS transporter	17.8291	15.4797	-0.203856	0.37035	0.51014	EGP	-
DMR38_07230	with_protein	DMR38_07230	LL-diaminopimelate aminotransferase	12.4485	7.38446	-0.753408	0.0048	0.0155016	E	ko:K10206
DMR38_07235	without_protein	DMR38_07235	8-oxo-dGTP diphosphatase MutT	0	0	nan	1	1	-	-
DMR38_07240	with_protein	DMR38_07240	TetR family transcriptional regulator	40.4309	42.6773	0.0780106	0.73305	0.820595	K	-
DMR38_07245	with_protein	DMR38_07245	pyruvate, phosphate dikinase	38.8686	27.588	-0.494564	0.01515	0.0410227	GT	ko:K01007
DMR38_07250	with_protein	DMR38_07250	response regulator	26.7165	29.5531	0.145578	0.6579	0.763694	T	ko:K11630
DMR38_07255	with_protein	DMR38_07255	HAMP domain-containing histidine kinase	19.919	24.582	0.303457	0.28245	0.416159	T	-
DMR38_07260	with_protein	DMR38_07260	peptidase S41	1.36831	1.69468	0.308618	0.45695	0.593135	M	-
DMR38_07265	with_protein	DMR38_07265	ATP-binding cassette domain-containing protein	2.18782	2.47594	0.178482	0.76455	0.843626	V	ko:K02003
DMR38_07270	with_protein	DMR38_07270	FtsX-like permease family protein	1.54682	3.04528	0.97727	0.00555	0.0175446	V	ko:K02004
DMR38_07275	without_protein	DMR38_07275	nucleotidyltransferase domain-containing protein	0	0	nan	1	1	-	-
DMR38_07280	with_protein	DMR38_07280	AAA family ATPase	29.4801	32.8057	0.154205	0.44775	0.584341	K	-
DMR38_07285	without_protein	DMR38_07285	IS5/IS1182 family transposase	0	0.72837	100000	0.0127	0.0352885	L	-
DMR38_07290	without_protein	DMR38_07290	hypothetical protein	22.6186	11.2916	-1.00226	5e-05	0.000271917	C	-
DMR38_07295	with_protein	DMR38_07295	DEAD/DEAH box helicase	137.16	93.987	-0.545327	0.0102	0.0293682	L	-
DMR38_07300	with_protein	DMR38_07300	hypothetical protein	55.3837	83.8601	0.598523	0.79135	0.863987	-	-
DMR38_07305	with_protein	DMR38_07305	hypothetical protein	128.217	111.054	-0.207326	0.32405	0.460796	-	-
DMR38_07310	with_protein	DMR38_07310	hypothetical protein	157.779	157.597	-0.00166513	0.99435	0.995831	-	-
DMR38_07315	with_protein	DMR38_07315	hypothetical protein	96.335	61.6188	-0.644689	0.00125	0.00486292	L	ko:K16899
DMR38_07320	with_protein	DMR38_07320	hypothetical protein	147.758	115.687	-0.353009	0.0846	0.166386	L	-
DMR38_07325	without_protein	DMR38_07325	DUF3427 domain-containing protein	87.2052	50.3359	-0.792826	0.00055	0.00237876	L	-
DMR38_07330	with_protein	DMR38_07330	hypothetical protein	7.63628	51.541	2.75478	0.0003	0.00138668	S	-
DMR38_07335	without_protein	DMR38_07335	DUF429 domain-containing protein	24.6094	29.0536	0.239507	0.2854	0.419243	S	-
DMR38_07340	with_protein	DMR38_07340	hypothetical protein	46.3446	32.2714	-0.522145	0.0164	0.0438483	O	-
DMR38_07345	with_protein	DMR38_07345	restriction endonuclease	32.2377	23.7096	-0.443277	0.13755	0.242485	S	-
DMR38_07350	with_protein	DMR38_07350	HIT domain-containing protein	174.338	131.569	-0.406067	0.06085	0.128188	FG	-
DMR38_07355	with_protein	DMR38_07355	hypothetical protein	57.6211	58.1516	0.0132217	0.95675	0.972904	S	-
DMR38_07360	with_protein	DMR38_07360	NgoFVII family restriction endonuclease	49.7406	46.2856	-0.10386	0.6011	0.717099	L	-
DMR38_07365	with_protein	DMR38_07365	phosphoribosyl-ATP pyrophosphohydrolase	20.2755	16.805	-0.270847	0.48085	0.614472	S	-
DMR38_07370	with_protein	DMR38_07370	DNA repair exonuclease	80.1541	49.1715	-0.704954	0.02715	0.0664083	L	ko:K03547
DMR38_07375	with_protein	DMR38_07375	hypothetical protein	36.9267	23.1906	-0.671124	0.0131	0.0362129	-	-
DMR38_07380	with_protein	DMR38_07380	hypothetical protein	30.2261	32.0388	0.0840253	0.8122	0.87855	-	-
DMR38_07385	with_protein	DMR38_07385	DUF4433 domain-containing protein	24.9786	24.9782	-2.31031e-05	0.9967	0.997318	-	-
DMR38_07390	with_protein	DMR38_07390	hypothetical protein	43.0898	336.315	2.96439	5e-05	0.000271917	-	-
DMR38_07395	with_protein	DMR38_07395	low molecular weight phosphotyrosine protein phosphatase	93.843	159.356	0.763932	0.0004	0.00180447	T	ko:K01104
DMR38_07400	with_protein	DMR38_07400	serine dehydratase subunit alpha family protein	35.2798	73.6547	1.06194	5e-05	0.000271917	S	-
DMR38_07405	with_protein	DMR38_07405	EAL domain-containing protein	66.4492	158.225	1.25165	5e-05	0.000271917	T	-
DMR38_07410	with_protein	DMR38_07410	carbon starvation protein A	154.91	202.239	0.384631	0.06655	0.137769	T	-
DMR38_07415	with_protein	DMR38_07415	ATP-dependent helicase	29.8312	22.5135	-0.406032	0.04415	0.0987699	L	ko:K08282
DMR38_07420	with_protein	DMR38_07420	hypothetical protein	137.191	153.103	0.158317	0.43715	0.574877	S	ko:K06867
DMR38_07425	with_protein	DMR38_07425	2Fe-2S iron-sulfur cluster binding domain-containing protein	3.59698	2.90329	-0.309097	0.3006	0.43539	C	ko:K00336,ko:K18332
DMR38_07430	with_protein	DMR38_07430	NADH-quinone oxidoreductase subunit NuoF	1.89722	1.23054	-0.624595	0.0854	0.167592	C	ko:K00335,ko:K18331
DMR38_07435	with_protein	DMR38_07435	NAD(P)H-dependent oxidoreductase subunit E	0.509063	0.268463	-0.923121	0.5113	0.641799	C	ko:K00334,ko:K18330
DMR38_07440	with_protein	DMR38_07440	hypothetical protein	25.6822	22.7004	-0.178051	0.3914	0.531315	S	-
DMR38_07445	with_protein	DMR38_07445	MarR family transcriptional regulator	12.2573	9.80371	-0.322242	0.5374	0.663721	K	-
DMR38_07450	with_protein	DMR38_07450	alpha/beta hydrolase	20.7879	21.6369	0.0577498	0.8111	0.877831	I	-
DMR38_07455	with_protein	uvrA	excinuclease ABC subunit A	10.5493	12.3716	0.229885	0.2858	0.419525	L	ko:K03701
DMR38_07460	with_protein	DMR38_07460	amino acid permease	0.0402541	0.136812	1.76499	1	1	E	-
DMR38_07465	with_protein	DMR38_07465	ornithine cyclodeaminase	0.214109	0.150281	-0.510683	1	1	E	ko:K21721
DMR38_07470	with_protein	DMR38_07470	(2Fe-2S)-binding protein	0.635044	0.131895	-2.26747	0.32205	0.458639	C	-
DMR38_07475	with_protein	DMR38_07475	FAD-dependent oxidoreductase	1.48538	1.30976	-0.18153	0.6375	0.747106	C	-
DMR38_07480	with_protein	DMR38_07480	(2Fe-2S)-binding protein	1.75896	0.990078	-0.829109	0.4074	0.546348	C	-
DMR38_07485	with_protein	DMR38_07485	FAD-binding oxidoreductase	1.81825	1.4198	-0.356863	0.41555	0.554055	E	ko:K00303
DMR38_07490	with_protein	DMR38_07490	helix-turn-helix domain-containing protein	1.01404	2.004	0.982768	0.06495	0.135185	K	-
DMR38_07495	with_protein	DMR38_07495	helix-turn-helix domain-containing protein	253.443	106.75	-1.24743	5e-05	0.000271917	P	ko:K01725
DMR38_07500	with_protein	DMR38_07500	3-deoxy-7-phosphoheptulonate synthase	152.403	250.884	0.719129	0.0007	0.0029332	E	ko:K01626
DMR38_07505	with_protein	DMR38_07505	phage integrase family protein	34.7596	41.3693	0.251149	0.28275	0.416449	L	-
DMR38_07510	with_protein	DMR38_07510	EAL domain-containing protein	36.0763	61.5384	0.770436	0.00015	0.000747961	T	-
DMR38_07515	with_protein	DMR38_07515	HAMP domain-containing protein	91.2532	111.604	0.290442	0.1536	0.264201	NT	ko:K03406
DMR38_07520	with_protein	DMR38_07520	MFS transporter	130.531	104.366	-0.322741	0.1062	0.198999	G	-
DMR38_07525	without_protein	DMR38_07525	DNA-binding protein	0	0	nan	1	1	-	-
DMR38_07530	with_protein	DMR38_07530	hypothetical protein	9.55247	26.9299	1.49526	5e-05	0.000271917	-	-
DMR38_07535	with_protein	DMR38_07535	lasso peptide biosynthesis PqqD family chaperone	10.9901	56.9085	2.37244	5e-05	0.000271917	S	-
DMR38_07540	with_protein	DMR38_07540	hypothetical protein	12.9856	21.5427	0.730286	0.0005	0.00219009	-	-
DMR38_07545	with_protein	DMR38_07545	lasso peptide biosynthesis B2 protein	9.62184	13.4266	0.480709	0.17265	0.288752	S	-
DMR38_07550	with_protein	DMR38_07550	hypothetical protein	6.41767	11.0039	0.777893	0.0352	0.0822471	-	-
DMR38_07555	with_protein	DMR38_07555	sulfotransferase domain-containing protein	8.07088	14.8073	0.875511	0.00965	0.0280903	H	-
DMR38_07560	with_protein	DMR38_07560	hypothetical protein	4.8457	10.7222	1.14582	0.0001	0.000515687	-	-
DMR38_07565	with_protein	cysD	sulfate adenylyltransferase subunit CysD	14.4917	21.3867	0.561487	0.02285	0.0576554	EH	ko:K00390,ko:K00957
DMR38_07570	with_protein	cysC	adenylyl-sulfate kinase	9.75612	18.9608	0.95864	0.0001	0.000515687	H	ko:K00955
DMR38_07575	with_protein	DMR38_07575	ABC transporter ATP-binding protein	2.73387	16.8939	2.62749	5e-05	0.000271917	V	ko:K06148
DMR38_07580	with_protein	DMR38_07580	hypothetical protein	6.33886	3.6608	-0.792064	0.0216	0.0550609	S	-
DMR38_07585	with_protein	DMR38_07585	transporter substrate-binding domain-containing protein	62.4387	78.2644	0.325916	0.1137	0.209813	T	-
DMR38_07590	with_protein	DMR38_07590	hypothetical protein	19.8259	20.6071	0.0557551	0.83235	0.891262	S	-
DMR38_07595	with_protein	DMR38_07595	MerR family transcriptional regulator	4.09859	5.77566	0.494858	0.1253	0.225621	K	-
DMR38_07600	with_protein	DMR38_07600	carbohydrate kinase	36.3204	30.1983	-0.266313	0.2027	0.325907	G	ko:K00854
DMR38_07605	tRNA	DMR38_07605	---	0	0	nan	1	1	-	-
DMR38_07610	rRNA	DMR38_07610	---	0	0	nan	1	1	-	-
DMR38_07615	rRNA	DMR38_07615	---	15.6111	29.5523	0.920698	5e-05	0.000271917	-	-
DMR38_07620	rRNA	rrf	---	0	0	nan	1	1	-	-
DMR38_07625	with_protein	DMR38_07625	CPBP family intramembrane metalloprotease	6.49733	17.2155	1.40579	5e-05	0.000271917	S	ko:K07052
DMR38_07630	with_protein	DMR38_07630	CPBP family intramembrane metalloprotease	3.88887	25.8882	2.73487	5e-05	0.000271917	S	ko:K07052
DMR38_07635	with_protein	DMR38_07635	response regulator	28.0772	33.3753	0.249382	0.28215	0.415869	T	-
DMR38_07640	with_protein	DMR38_07640	HAMP domain-containing protein	16.8531	35.0131	1.05488	5e-05	0.000271917	T	-
DMR38_07645	with_protein	DMR38_07645	FAD-binding protein	8.70533	15.3746	0.820578	0.00025	0.00117955	C	-
DMR38_07650	with_protein	DMR38_07650	iron-containing alcohol dehydrogenase	2.08524	1.87103	-0.156381	0.6994	0.79573	C	ko:K00086,ko:K13954
DMR38_07655	with_protein	DMR38_07655	hypothetical protein	52.4257	51.0083	-0.0395422	0.8426	0.897065	QT	-
DMR38_07660	with_protein	DMR38_07660	SDR family NAD(P)-dependent oxidoreductase	17.2653	24.3136	0.493888	0.04825	0.106205	S	-
DMR38_07665	with_protein	DMR38_07665	winged helix-turn-helix transcriptional regulator	10.6392	16.5781	0.639889	0.05845	0.124088	K	-
DMR38_07670	with_protein	DMR38_07670	NUDIX domain-containing protein	27.497	23.5334	-0.224564	0.3222	0.458771	F	ko:K03574
DMR38_07675	with_protein	DMR38_07675	ISNCY family transposase	0	0	nan	1	1	L	-
DMR38_07680	with_protein	DMR38_07680	endonuclease MutS2	16.3499	15.1819	-0.106929	0.62155	0.733365	L	ko:K07456
DMR38_07685	with_protein	DMR38_07685	ribose-phosphate pyrophosphokinase	4.02553	3.13716	-0.35972	0.34045	0.478551	EF	ko:K00948
DMR38_07690	with_protein	DMR38_07690	nicotinate phosphoribosyltransferase	8.18181	6.35253	-0.365089	0.1569	0.268646	H	ko:K03462
DMR38_07695	with_protein	DMR38_07695	M42 family metallopeptidase	131.371	131.855	0.00530544	0.9778	0.984722	G	-
DMR38_07700	with_protein	DMR38_07700	ABC transporter permease	59.2772	68.7791	0.214493	0.33725	0.475461	CP	ko:K09696
DMR38_07705	with_protein	DMR38_07705	ATP-binding cassette domain-containing protein	29.7993	34.7341	0.221074	0.61565	0.728855	CP	ko:K09697
DMR38_07710	without_protein	DMR38_07710	hypothetical protein	3.09397	9.43836	1.60908	0.002	0.00728056	S	-
DMR38_07715	with_protein	DMR38_07715	DNRLRE domain-containing protein	1.93319	5.00622	1.37274	0.00195	0.00712909	-	-
DMR38_07720	with_protein	DMR38_07720	threonine ammonia-lyase	161.841	200.055	0.30582	0.1389	0.244252	E	ko:K01754
DMR38_07725	with_protein	DMR38_07725	hypothetical protein	25.057	47.0461	0.908861	0.0003	0.00138668	-	-
DMR38_07730	with_protein	DMR38_07730	xanthine phosphoribosyltransferase	58.3427	59.0868	0.0182837	0.92955	0.955599	F	ko:K03816
DMR38_07735	with_protein	DMR38_07735	purine permease	16.9401	25.5618	0.593547	0.00635	0.0196539	F	ko:K03458,ko:K16345
DMR38_07740	without_protein	DMR38_07740	hypothetical protein	1.31185	0	-100000	1	1	-	-
DMR38_07745	with_protein	DMR38_07745	hypothetical protein	9.36417	8.63647	-0.116709	0.6133	0.727193	V	ko:K07452
DMR38_07750	with_protein	DMR38_07750	MarR family transcriptional regulator	3.77569	6.31328	0.741649	0.121	0.219791	K	-
DMR38_07755	with_protein	DMR38_07755	ATP-binding cassette domain-containing protein	4.3897	6.18178	0.4939	0.06635	0.137443	V	ko:K06147
DMR38_07760	with_protein	DMR38_07760	ABC transporter ATP-binding protein	7.3713	8.08289	0.132952	0.5686	0.689954	V	ko:K06147
DMR38_07765	with_protein	DMR38_07765	GntR family transcriptional regulator	82.5475	64.1714	-0.363294	0.08435	0.165975	K	ko:K05799
DMR38_07770	with_protein	DMR38_07770	hypothetical protein	3.95374	14.9632	1.92013	0.0161	0.0431821	-	-
DMR38_07775	with_protein	DMR38_07775	hypothetical protein	8.17805	16.3104	0.995963	0.0001	0.000515687	-	-
DMR38_07780	with_protein	DMR38_07780	YafY family transcriptional regulator	17.0728	20.3351	0.252272	0.2865	0.420244	K	-
DMR38_07785	with_protein	DMR38_07785	transcriptional regulator	99.9209	86.9134	-0.201208	0.32245	0.459046	K	-
DMR38_07790	with_protein	DMR38_07790	MATE family efflux transporter	53.2088	100.455	0.916813	5e-05	0.000271917	V	-
DMR38_07795	with_protein	DMR38_07795	helix-turn-helix domain-containing protein	20.196	40.1543	0.991485	5e-05	0.000271917	K	-
DMR38_07800	with_protein	DMR38_07800	DNA-binding protein	763.593	809.906	0.0849506	0.6952	0.792459	S	ko:K07069
DMR38_07805	with_protein	DMR38_07805	NAD(P)H nitroreductase	573.59	416.18	-0.462812	0.0241	0.0603472	C	-
DMR38_07810	with_protein	DMR38_07810	ABC transporter permease	23.7803	36.7096	0.62639	0.01185	0.0332877	V	ko:K01992
DMR38_07815	with_protein	DMR38_07815	ABC transporter permease	5.82715	6.77344	0.217098	0.6904	0.789105	V	ko:K01992
DMR38_07820	with_protein	DMR38_07820	HlyD family efflux transporter periplasmic adaptor subunit	7.28833	6.04584	-0.269645	0.64345	0.752464	V	ko:K01993
DMR38_07825	with_protein	DMR38_07825	MarR family transcriptional regulator	2.85109	2.67057	-0.0943659	0.8611	0.909608	K	-
DMR38_07830	with_protein	DMR38_07830	S-methyl-5-thioribose kinase	0.177159	0.0973156	-0.864302	1	1	H	ko:K00899
DMR38_07835	with_protein	mtnA	S-methyl-5-thioribose-1-phosphate isomerase	0.706451	0.336128	-1.07158	0.13115	0.233472	J	ko:K08963
DMR38_07840	with_protein	DMR38_07840	class II aldolase/adducin family protein	1.6627	0.91198	-0.866454	0.14825	0.257163	G	ko:K01628
DMR38_07845	with_protein	DMR38_07845	DeoR family transcriptional regulator	0.28412	0.52313	0.880669	0.3368	0.474992	K	-
DMR38_07850	with_protein	DMR38_07850	multidrug efflux SMR transporter	92.2852	64.0739	-0.526362	0.0398	0.0907233	U	ko:K03297
DMR38_07855	with_protein	DMR38_07855	MarR family transcriptional regulator	49.6079	46.3628	-0.0976022	0.6909	0.789453	K	-
DMR38_07860	with_protein	DMR38_07860	MerR family transcriptional regulator	71.2298	52.1483	-0.449861	0.02835	0.0687599	K	-
DMR38_07865	with_protein	DMR38_07865	peptidase	6.05151	7.97631	0.398426	0.16985	0.285103	O	-
DMR38_07870	with_protein	DMR38_07870	molybdopterin oxidoreductase	25.2959	40.0188	0.661774	0.0011	0.00435281	C	-
DMR38_07875	with_protein	DMR38_07875	LysR family transcriptional regulator	79.1969	125.211	0.660845	0.0013	0.00502113	K	-
DMR38_07880	with_protein	larA	nickel-dependent lactate racemase	6.98415	6.60913	-0.0796242	0.7715	0.848456	S	ko:K22373
DMR38_07885	with_protein	DMR38_07885	aquaporin family protein	5.0691	6.78989	0.421659	0.21745	0.34333	G	ko:K02440
DMR38_07890	without_protein	DMR38_07890	1-(5-phosphoribosyl)-5-amino-4-imidazole-carboxylate carboxylase	0	0	nan	1	1	C	ko:K06898
DMR38_07895	with_protein	DMR38_07895	pentapeptide repeat-containing protein	8.5642	20.6469	1.26953	5e-05	0.000271917	S	-
DMR38_07900	with_protein	DMR38_07900	MarR family transcriptional regulator	72.1519	105.362	0.546245	0.01515	0.0410227	K	-
DMR38_07905	with_protein	arsM	arsenite methyltransferase	56.7169	77.1477	0.443844	0.0334	0.0788287	Q	ko:K07755
DMR38_07910	with_protein	DMR38_07910	N-acetyltransferase	98.2242	121.814	0.31053	0.136	0.240409	M	ko:K03823
DMR38_07915	with_protein	DMR38_07915	C_GCAxxG_C_C family protein	123.227	228.934	0.893613	5e-05	0.000271917	S	-
DMR38_07920	with_protein	DMR38_07920	hypothetical protein	167.051	123.931	-0.430752	0.0407	0.0923315	S	-
DMR38_07925	with_protein	DMR38_07925	metalloregulator ArsR/SmtB family transcription factor	4.60272	9.9055	1.10574	0.0437	0.0979669	K	ko:K03892
DMR38_07930	with_protein	DMR38_07930	arsenate reductase ArsC	17.4578	20.5977	0.238611	0.45845	0.594508	T	ko:K03741
DMR38_07935	with_protein	arsB	ACR3 family arsenite efflux transporter	8.65654	15.0912	0.801845	0.0023	0.00822062	P	ko:K03325
DMR38_07940	with_protein	DMR38_07940	winged helix-turn-helix transcriptional regulator	18.9744	26.6531	0.490249	0.19675	0.318498	K	ko:K03892,ko:K21903
DMR38_07945	with_protein	DMR38_07945	thioredoxin family protein	18.9031	23.515	0.314958	0.5082	0.638901	CO	-
DMR38_07950	with_protein	DMR38_07950	permease	3.36513	5.22606	0.635061	0.06005	0.126851	S	ko:K07089
DMR38_07955	with_protein	DMR38_07955	MFS transporter	2.0325	2.45816	0.274323	0.46675	0.601742	EGP	-
DMR38_07960	with_protein	DMR38_07960	hypothetical protein	9.577	62.2585	2.70063	0.2688	0.400915	-	-
DMR38_07965	with_protein	DMR38_07965	hypothetical protein	114.65	105.088	-0.125638	0.56975	0.690934	S	-
DMR38_07970	with_protein	DMR38_07970	hypothetical protein	163.331	149.61	-0.126592	0.66305	0.767629	S	-
DMR38_07975	with_protein	DMR38_07975	glycine cleavage system protein H	48.3244	47.3918	-0.0281144	0.9251	0.952088	E	ko:K02437
DMR38_07980	with_protein	DMR38_07980	ferredoxin family protein	35.2804	34.1881	-0.0453727	0.9678	0.979082	C	-
DMR38_07985	with_protein	DMR38_07985	hypothetical protein	134.419	114.598	-0.230155	0.29015	0.423983	C	-
DMR38_07990	with_protein	DMR38_07990	aminotransferase class V-fold PLP-dependent enzyme	129.194	168.493	0.38315	0.0616	0.129447	E	-
DMR38_07995	with_protein	DMR38_07995	Fe-S cluster protein	47.2404	227.53	2.26796	5e-05	0.000271917	C	-
DMR38_08000	with_protein	DMR38_08000	metalloregulator ArsR/SmtB family transcription factor	205.545	156.58	-0.392554	0.07755	0.155843	K	ko:K03892,ko:K21903
DMR38_08005	without_protein	DMR38_08005	VanZ family protein	0	0	nan	1	1	-	-
DMR38_08010	with_protein	DMR38_08010	peptidase M16	1.21441	3.31538	1.44892	5e-05	0.000271917	S	ko:K06972
DMR38_08015	with_protein	DMR38_08015	serpin family protein	93.8416	84.7228	-0.147477	0.46365	0.598846	O	ko:K13963
DMR38_08020	with_protein	DMR38_08020	sigma-70 family RNA polymerase sigma factor	1.06459	1.02374	-0.0564486	0.946	0.965806	K	ko:K03088
DMR38_08025	with_protein	DMR38_08025	DUF4367 domain-containing protein	1.29253	1.26686	-0.0289407	0.964	0.977014	M	-
DMR38_08030	with_protein	DMR38_08030	hypothetical protein	1.06668	2.47366	1.21352	0.00045	0.00199985	S	ko:K06972
DMR38_08035	with_protein	DMR38_08035	D-alanyl-D-alanine carboxypeptidase family protein	2.45939	3.44678	0.486949	0.2606	0.390888	M	ko:K07260
DMR38_08040	without_protein	DMR38_08040	DNA-binding protein	0	0	nan	1	1	-	-
DMR38_08045	with_protein	DMR38_08045	peptidoglycan-binding protein	748.917	492.315	-0.605224	0.01195	0.0335394	S	-
DMR38_08050	with_protein	DMR38_08050	diguanylate cyclase	65.6554	90.9268	0.469792	0.02435	0.0608411	T	-
DMR38_08055	with_protein	DMR38_08055	hypothetical protein	292.262	377.986	0.371071	0.0728	0.148161	Q	ko:K05303
DMR38_08060	with_protein	DMR38_08060	aminopeptidase	119.697	108.411	-0.142876	0.46985	0.605062	E	ko:K19689
DMR38_08065	with_protein	DMR38_08065	DeoR/GlpR transcriptional regulator	13.1491	37.9228	1.5281	5e-05	0.000271917	K	ko:K06608
DMR38_08070	with_protein	DMR38_08070	sugar porter family MFS transporter	1.09848	2.3105	1.0727	0.01135	0.0321348	EGP	ko:K06609
DMR38_08075	with_protein	DMR38_08075	phosphatase PAP2 family protein	9.13461	46.437	2.34586	5e-05	0.000271917	I	ko:K19302
DMR38_08080	without_protein	DMR38_08080	DedA family protein	0	0	nan	1	1	-	-
DMR38_08085	with_protein	DMR38_08085	glycosyl transferase	0.935342	5.67449	2.60092	5e-05	0.000271917	M	ko:K05366
DMR38_08090	with_protein	DMR38_08090	sporulation membrane protein YtaF	0.42655	1.62331	1.92815	0.03275	0.0775099	P	-
DMR38_08095	without_protein	DMR38_08095	magnesium transporter MgtE	6.22319	6.56483	0.0771034	0.83005	0.890044	P	ko:K06213
DMR38_08100	with_protein	DMR38_08100	divalent metal cation transporter	9.01436	7.16247	-0.331768	0.20885	0.332924	P	-
DMR38_08105	with_protein	DMR38_08105	DJ-1/PfpI family protein	187.012	73.0191	-1.35679	5e-05	0.000271917	S	-
DMR38_08110	with_protein	DMR38_08110	helix-turn-helix transcriptional regulator	12.308	8.47345	-0.538575	0.1748	0.291683	K	-
DMR38_08115	with_protein	DMR38_08115	PadR family transcriptional regulator	6.72094	6.01056	-0.161164	0.6591	0.764427	K	-
DMR38_08120	with_protein	DMR38_08120	flavodoxin family protein	29.0051	19.6421	-0.562357	0.0223	0.0565239	S	-
DMR38_08125	with_protein	DMR38_08125	hypothetical protein	22.8435	22.5322	-0.0197955	0.93805	0.960727	-	-
DMR38_08130	with_protein	trpE	anthranilate synthase component I	1.13855	1.21427	0.0928916	0.8311	0.890756	EH	ko:K01657,ko:K01665
DMR38_08135	with_protein	DMR38_08135	aminodeoxychorismate/anthranilate synthase component II	0.726169	1.33241	0.875661	0.3939	0.533653	EH	ko:K01658
DMR38_08140	with_protein	trpD	anthranilate phosphoribosyltransferase	1.47167	1.57626	0.0990513	0.83985	0.896088	F	ko:K00766,ko:K13497
DMR38_08145	with_protein	trpC	indole-3-glycerol phosphate synthase TrpC	1.03282	1.61587	0.645722	0.24615	0.37468	E	ko:K01609
DMR38_08150	with_protein	DMR38_08150	phosphoribosylanthranilate isomerase	0.720702	0.428223	-0.751041	0.74235	0.827445	E	ko:K01817
DMR38_08155	with_protein	trpB	tryptophan synthase subunit beta	0.816371	1.45714	0.835843	0.20495	0.328673	E	ko:K01696
DMR38_08160	with_protein	DMR38_08160	tryptophan synthase subunit alpha	7.52623	6.58896	-0.191877	0.5675	0.689034	E	ko:K01695
DMR38_08165	with_protein	DMR38_08165	glycosyltransferase family 39 protein	14.8748	16.7373	0.170197	0.4159	0.554293	M	-
DMR38_08170	with_protein	DMR38_08170	NAD(P)-dependent alcohol dehydrogenase	42.3611	17.6555	-1.26262	5e-05	0.000271917	C	ko:K00001,ko:K00055
DMR38_08175	with_protein	DMR38_08175	FAD-dependent oxidoreductase	51.0585	9.2387	-2.46639	5e-05	0.000271917	C	-
DMR38_08180	without_protein	DMR38_08180	LysR family transcriptional regulator	66.35	38.1325	-0.799075	0.0001	0.000515687	K	-
DMR38_08185	with_protein	DMR38_08185	PadR family transcriptional regulator	4.00594	4.0686	0.0223916	0.9695	0.980372	K	-
DMR38_08190	with_protein	DMR38_08190	hypothetical protein	9.11283	9.70553	0.0909078	0.7827	0.857036	-	-
DMR38_08195	with_protein	DMR38_08195	CPBP family intramembrane metalloprotease	8.87776	8.69686	-0.0297011	0.9179	0.947788	V	ko:K07052
DMR38_08200	with_protein	DMR38_08200	peptidase S41	23.3104	27.0283	0.213497	0.3177	0.454207	M	-
DMR38_08205	with_protein	DMR38_08205	hypothetical protein	70.7128	58.9901	-0.261499	0.21615	0.341879	-	-
DMR38_08210	with_protein	DMR38_08210	PAS domain S-box protein	84.5857	108.297	0.356508	0.08045	0.160097	T	-
DMR38_08215	with_protein	DMR38_08215	response regulator	70.5353	57.4921	-0.294982	0.16875	0.283847	K	ko:K11624
DMR38_08220	with_protein	DMR38_08220	biotin/lipoyl-binding protein	15.4359	24.7814	0.682968	0.0049	0.0157835	M	-
DMR38_08225	with_protein	DMR38_08225	NHLP family bacteriocin export ABC transporter peptidase/permease/ATPase subunit	19.1033	25.2539	0.402684	0.0552	0.118592	V	-
DMR38_08230	with_protein	DMR38_08230	NHLP bacteriocin export ABC transporter permease/ATPase subunit	19.1448	28.8141	0.589822	0.0047	0.015206	P	-
DMR38_08235	with_protein	DMR38_08235	amino acid ABC transporter substrate-binding protein	16.4453	23.8635	0.53713	0.0164	0.0438483	E	ko:K01999
DMR38_08240	with_protein	DMR38_08240	DUF3574 domain-containing protein	25.3449	31.0767	0.294138	0.2863	0.420068	S	-
DMR38_08245	with_protein	DMR38_08245	DMT family transporter	7.84877	30.7769	1.97131	5e-05	0.000271917	EG	-
DMR38_08250	with_protein	DMR38_08250	QueT transporter family protein	11.6405	17.093	0.554253	0.04485	0.100114	T	ko:K16928
DMR38_08255	with_protein	DMR38_08255	sigma-70 family RNA polymerase sigma factor	24.5143	22.7416	-0.10829	0.6798	0.780694	-	-
DMR38_08260	with_protein	DMR38_08260	hypothetical protein	15.5599	23.2833	0.581463	0.11545	0.212193	-	-
DMR38_08265	with_protein	DMR38_08265	Nif11-like leader peptide family natural product precursor	49.2147	43.1162	-0.190859	0.45305	0.589227	-	-
DMR38_08270	with_protein	DMR38_08270	Nif11-like leader peptide family natural product precursor	39.9639	30.7179	-0.379618	0.1636	0.277177	-	-
DMR38_08275	with_protein	DMR38_08275	Nif11-like leader peptide family natural product precursor	304.064	311.995	0.0371479	0.8544	0.905329	-	-
DMR38_08280	with_protein	DMR38_08280	DUF3870 domain-containing protein	0	54.1394	100000	5e-05	0.000271917	S	-
DMR38_08285	with_protein	DMR38_08285	dipeptide epimerase	4.15516	5.21656	0.328195	0.2977	0.432315	M	ko:K19802
DMR38_08290	with_protein	yjeM	glutamate/gamma-aminobutyrate family transporter YjeM	8.76717	10.7778	0.29788	0.2165	0.342265	E	-
DMR38_08295	with_protein	DMR38_08295	serine hydrolase	34.3268	33.2221	-0.0471921	0.8309	0.890714	V	ko:K17836
DMR38_08300	with_protein	DMR38_08300	spore gernimation protein	0.173057	2.2245	3.68416	0.0054	0.0171308	E	ko:K06296
DMR38_08305	with_protein	DMR38_08305	hypothetical protein	0	0	nan	1	1	-	-
DMR38_08310	with_protein	DMR38_08310	spore gernimation protein	0.167155	2.50747	3.90697	0.0055	0.0173967	E	ko:K06296
DMR38_08315	with_protein	DMR38_08315	hypothetical protein	0	0.465669	100000	1	1	-	-
DMR38_08320	with_protein	DMR38_08320	Ger(x)C family spore germination protein	0.638884	1.40306	1.13495	0.0337	0.0793858	S	ko:K06297
DMR38_08325	with_protein	DMR38_08325	spore germination protein	0.393529	1.88182	2.25759	0.00045	0.00199985	EG	ko:K06295,ko:K06310
DMR38_08330	with_protein	DMR38_08330	hypothetical protein	0.886643	0	-100000	1	1	-	-
DMR38_08335	with_protein	DMR38_08335	spore gernimation protein GerK	1.06261	4.43968	2.06284	0.0001	0.000515687	F	ko:K06296
DMR38_08340	with_protein	adhE	bifunctional acetaldehyde-CoA/alcohol dehydrogenase	724.316	5010.51	2.79027	5e-05	0.000271917	C	ko:K04072
DMR38_08345	with_protein	adhE	bifunctional acetaldehyde-CoA/alcohol dehydrogenase	2.62158	11.2886	2.10636	5e-05	0.000271917	C	ko:K04072
DMR38_08350	with_protein	DMR38_08350	ATP-dependent helicase	0.124525	0.0828838	-0.587273	1	1	L	ko:K03657
DMR38_08355	with_protein	DMR38_08355	hypothetical protein	0.603249	1.20965	1.00376	0.09855	0.188025	M	-
DMR38_08360	with_protein	DMR38_08360	carboxypeptidase regulatory-like domain-containing protein	2.04858	2.90786	0.505334	0.22645	0.353802	M	-
DMR38_08365	without_protein	DMR38_08365	ATP-dependent helicase	3.95525	2.34829	-0.752158	0.18105	0.299419	L	ko:K03657
DMR38_08370	with_protein	ltrA	group II intron reverse transcriptase/maturase	0	0	nan	1	1	L	-
DMR38_08375	with_protein	DMR38_08375	SdpI family protein	31.8843	55.3495	0.795724	0.006	0.0187541	S	-
DMR38_08380	with_protein	DMR38_08380	ATP-binding cassette domain-containing protein	12.7034	16.4194	0.370187	0.16855	0.28354	S	-
DMR38_08385	with_protein	DMR38_08385	DUF1858 domain-containing protein	132.334	77.4878	-0.772143	0.00535	0.0169989	D	ko:K07322
DMR38_08390	with_protein	DMR38_08390	hypothetical protein	0.41583	24.0911	5.85636	0.0318	0.0755829	-	-
DMR38_08395	with_protein	DMR38_08395	hypothetical protein	0.40602	63.1789	7.28175	0.2412	0.369796	-	-
DMR38_08400	with_protein	DMR38_08400	rubrerythrin family protein	446.404	198.316	-1.17055	5e-05	0.000271917	C	-
DMR38_08405	without_protein	DMR38_08405	rod shape-determining protein RodA	1.21806	31.6731	4.7006	0.0752	0.152068	D	ko:K05837
DMR38_08410	without_protein	DMR38_08410	Tn3 family transposase	10.824	32.5037	1.58637	5e-05	0.000271917	-	-
DMR38_08415	without_protein	DMR38_08415	recombinase family protein	116.818	0	-100000	1	1	L	-
DMR38_08420	with_protein	DMR38_08420	spore coat protein	0	0.617223	100000	1	1	-	-
DMR38_08425	with_protein	DMR38_08425	hypothetical protein	1.90342	9.03676	2.24721	0.1519	0.261834	-	-
DMR38_08430	with_protein	DMR38_08430	DUF421 domain-containing protein	3.72285	4.36982	0.231166	0.54125	0.666945	S	-
DMR38_08435	with_protein	DMR38_08435	DUF421 domain-containing protein	2.20753	3.89822	0.820382	0.071	0.145193	S	-
DMR38_08440	with_protein	DMR38_08440	spore coat protein	1.60682	1.68142	0.0654718	0.9371	0.960303	S	-
DMR38_08445	without_protein	DMR38_08445	hypothetical protein	0	0	nan	1	1	-	-
DMR38_08450	without_protein	DMR38_08450	cell division protein FtsW	0	0	nan	1	1	-	-
DMR38_08455	with_protein	DMR38_08455	HAD family phosphatase	19.2472	20.9378	0.121461	0.62115	0.733108	S	ko:K07025
DMR38_08460	with_protein	DMR38_08460	hypothetical protein	7.47072	7.76089	0.0549748	0.87265	0.916596	S	-
DMR38_08465	with_protein	DMR38_08465	methyltransferase domain-containing protein	41.04	52.999	0.368934	0.1071	0.200359	Q	-
DMR38_08470	with_protein	DMR38_08470	DUF421 domain-containing protein	71.8855	77.2124	0.103132	0.6218	0.733553	S	-
DMR38_08475	with_protein	DMR38_08475	hypothetical protein	0	20.6205	100000	5e-05	0.000271917	S	-
DMR38_08480	with_protein	DMR38_08480	aldo/keto reductase	33.0713	18.5121	-0.837111	0.00025	0.00117955	C	-
DMR38_08485	without_protein	DMR38_08485	peptidase A4 family protein	0.618658	0.325828	-0.925032	0.40375	0.542761	-	-
DMR38_08490	with_protein	DMR38_08490	hypothetical protein	0.55516	6.0333	3.44197	0.00725	0.0220256	-	-
DMR38_08495	with_protein	DMR38_08495	ABC transporter substrate-binding protein	15.919	11.5765	-0.459551	0.05695	0.121559	P	ko:K02016
DMR38_08500	with_protein	DMR38_08500	molybdopterin molybdotransferase MoeA	15.7201	9.24918	-0.765213	0.00185	0.00681133	H	ko:K03750,ko:K07219
DMR38_08505	with_protein	DMR38_08505	iron ABC transporter permease	16.8993	36.7441	1.12055	5e-05	0.000271917	P	ko:K02015
DMR38_08510	with_protein	DMR38_08510	hypothetical protein	1.17313	3.08484	1.39483	0.4785	0.612974	F	ko:K06928
DMR38_08515	with_protein	DMR38_08515	ABC transporter substrate-binding protein	12.3989	10.414	-0.251688	0.32325	0.459982	P	ko:K02016
DMR38_08520	with_protein	DMR38_08520	ABC transporter ATP-binding protein	25.6053	17.5038	-0.548774	0.0251	0.0623675	HP	ko:K02013,ko:K09820
DMR38_08525	with_protein	DMR38_08525	hypothetical protein	2.47643	1.94429	-0.349018	0.74505	0.829198	P	ko:K02016
DMR38_08530	with_protein	DMR38_08530	iron ABC transporter substrate-binding protein	8.41644	5.29625	-0.668239	0.01905	0.0495865	P	ko:K02016
DMR38_08535	without_protein	DMR38_08535	ABC transporter substrate-binding protein	8.26249	4.72372	-0.806653	0.0078	0.0234319	P	ko:K02016
DMR38_08540	with_protein	DMR38_08540	radical SAM protein	6.75648	4.86226	-0.474645	0.1407	0.246584	H	ko:K01012
DMR38_08545	with_protein	DMR38_08545	ABC transporter substrate-binding protein	6.71392	5.46168	-0.297811	0.30695	0.442127	P	ko:K02016
DMR38_08550	with_protein	DMR38_08550	hypothetical protein	13.9085	7.92822	-0.810898	0.0065	0.0200261	S	ko:K09138
DMR38_08555	with_protein	DMR38_08555	hypothetical protein	8.16115	6.49327	-0.329827	0.28775	0.421544	S	ko:K09138
DMR38_08560	with_protein	DMR38_08560	ABC transporter substrate-binding protein	27.8686	13.2888	-1.06843	5e-05	0.000271917	P	ko:K02016
DMR38_08565	with_protein	DMR38_08565	MerR family transcriptional regulator	1.33119	8.74469	2.71569	5e-05	0.000271917	K	-
DMR38_08570	without_protein	DMR38_08570	hypothetical protein	20.8229	10.8962	-0.934346	0.3802	0.519452	-	-
DMR38_08575	with_protein	DMR38_08575	4Fe-4S dicluster domain-containing protein	472.011	168.714	-1.48424	5e-05	0.000271917	C	ko:K05796
DMR38_08580	with_protein	DMR38_08580	4Fe-4S dicluster domain-containing protein	447.757	140.647	-1.67064	5e-05	0.000271917	C	ko:K00533
DMR38_08585	with_protein	DMR38_08585	4Fe-4S dicluster domain-containing protein	415.647	124.278	-1.74179	5e-05	0.000271917	C	ko:K05796
DMR38_08590	with_protein	DMR38_08590	hypothetical protein	6.58906	49.95	2.92234	0.0191	0.0496926	-	-
DMR38_08595	with_protein	DMR38_08595	hypothetical protein	71.0083	48.7018	-0.544013	0.0136	0.0373711	-	-
DMR38_08600	with_protein	DMR38_08600	DUF4342 domain-containing protein	26.9946	44.5913	0.724091	0.0056	0.0176853	J	-
DMR38_08605	with_protein	DMR38_08605	response regulator	28.4323	26.4915	-0.102001	0.76325	0.842482	T	-
DMR38_08610	with_protein	DMR38_08610	HAMP domain-containing protein	18.9817	20.5675	0.115757	0.6732	0.775487	T	-
DMR38_08615	with_protein	DMR38_08615	cell division protein FtsA	109.069	101.031	-0.110443	0.6035	0.719006	D	-
DMR38_08620	with_protein	DMR38_08620	amidohydrolase	172.087	178.194	0.0503106	0.80575	0.87468	E	ko:K01436
DMR38_08625	with_protein	DMR38_08625	RluA family pseudouridine synthase	20.0238	18.5884	-0.107313	0.64865	0.756547	J	ko:K06179
DMR38_08630	with_protein	DMR38_08630	polysaccharide biosynthesis protein	62.8207	47.9468	-0.389805	0.05365	0.115848	S	ko:K06409
DMR38_08635	with_protein	gltB	glutamate synthase large subunit	319.463	444.09	0.475203	0.06935	0.142396	E	ko:K00265,ko:K00284
DMR38_08640	with_protein	DMR38_08640	glutamate synthase subunit beta	363.335	656.937	0.854455	0.0005	0.00219009	C	ko:K00266
DMR38_08645	with_protein	pepV	dipeptidase PepV	712.378	257.845	-1.46614	5e-05	0.000271917	E	ko:K01439
DMR38_08650	with_protein	rlmH	23S rRNA (pseudouridine(1915)-N(3))-methyltransferase RlmH	9.15383	3.63256	-1.33339	0.00575	0.0180777	J	ko:K00783
DMR38_08655	without_protein	DMR38_08655	helicase	17.3937	10.9867	-0.662807	0.00645	0.0199176	-	-
DMR38_08660	with_protein	DMR38_08660	DNA gyrase inhibitor	20.1281	26.0212	0.370477	0.20115	0.323963	L	-
DMR38_08665	with_protein	DMR38_08665	hypothetical protein	22.2047	21.9297	-0.017979	0.93255	0.957281	S	-
DMR38_08670	with_protein	DMR38_08670	helix-turn-helix transcriptional regulator	0.0751451	1.73423	4.52847	0.11755	0.215219	K	ko:K03556
DMR38_08675	with_protein	DMR38_08675	4Fe-4S binding protein	0.584087	0.405596	-0.52614	0.53005	0.658293	C	-
DMR38_08680	with_protein	DMR38_08680	MarR family transcriptional regulator	13.2488	12.9083	-0.0375627	0.9038	0.937547	K	-
DMR38_08685	with_protein	DMR38_08685	alpha/beta fold hydrolase	25.2075	43.4218	0.784566	0.0003	0.00138668	I	-
DMR38_08690	without_protein	DMR38_08690	chemotaxis protein	36.4745	46.216	0.341504	0.1159	0.212826	NT	ko:K03406
DMR38_08695	with_protein	DMR38_08695	LysR family transcriptional regulator	20.7239	20.6251	-0.00689441	0.9764	0.983959	K	-
DMR38_08700	with_protein	DMR38_08700	chromate transporter	0.668216	3.15131	2.23757	0.0386	0.0885255	P	ko:K07240
DMR38_08705	with_protein	DMR38_08705	chromate transporter	5.28158	5.52776	0.0657254	0.8808	0.921193	P	ko:K07240
DMR38_08710	with_protein	DMR38_08710	DJ-1/PfpI family protein	73.3614	34.9397	-1.07015	5e-05	0.000271917	S	-
DMR38_08715	with_protein	DMR38_08715	flavodoxin	129.241	77.3333	-0.740902	0.0006	0.00256003	C	-
DMR38_08720	with_protein	DMR38_08720	hypothetical protein	16.5933	68.3934	2.04326	0.0014	0.00534976	-	-
DMR38_08725	with_protein	DMR38_08725	helix-turn-helix transcriptional regulator	15.9305	19.6583	0.303347	0.76525	0.844052	K	ko:K07729
DMR38_08730	with_protein	DMR38_08730	diguanylate cyclase	63.6738	78.9996	0.311145	0.121	0.219791	T	-
DMR38_08735	with_protein	DMR38_08735	NUDIX domain-containing protein	7.43415	14.7098	0.984538	0.00455	0.0147978	I	-
DMR38_08740	with_protein	DMR38_08740	DUF3795 domain-containing protein	50.6511	28.739	-0.817584	0.0242	0.0605506	S	-
DMR38_08745	with_protein	DMR38_08745	MarR family transcriptional regulator	5.35164	8.98156	0.746985	0.07215	0.147154	K	-
DMR38_08750	with_protein	DMR38_08750	DUF4386 family protein	9.76726	12.014	0.298691	0.30825	0.443604	-	-
DMR38_08755	with_protein	DMR38_08755	L-2-amino-thiazoline-4-carboxylic acid hydrolase	18.8413	25.4314	0.432712	0.0875	0.171027	S	-
DMR38_08760	with_protein	DMR38_08760	2-dehydropantoate 2-reductase	564.561	814.263	0.528365	0.02255	0.057059	H	ko:K00077
DMR38_08765	with_protein	DMR38_08765	LysR family transcriptional regulator	19.307	14.5519	-0.407916	0.08835	0.172396	K	-
DMR38_08770	with_protein	DMR38_08770	asparagine synthase B	65.4264	71.521	0.128494	0.5196	0.648937	E	ko:K01953
DMR38_08775	with_protein	DMR38_08775	LysR family transcriptional regulator	65.145	101.671	0.642182	0.00145	0.00551471	K	-
DMR38_08780	with_protein	DMR38_08780	radical SAM protein	1.21671	1.06941	-0.18617	0.66805	0.771537	C	-
DMR38_08785	without_protein	brnQ	branched-chain amino acid transport system II carrier protein	0.756251	0.897689	0.247351	0.65045	0.75788	E	ko:K03311
DMR38_08790	with_protein	ltrA	group II intron reverse transcriptase/maturase	0	0	nan	1	1	L	-
DMR38_08795	without_protein	DMR38_08795	branched-chain amino acid transport system II carrier protein	8.49845	4.77836	-0.830684	0.2281	0.355588	U	ko:K03311
DMR38_08800	with_protein	DMR38_08800	hypothetical protein	334.166	620.955	0.893924	5e-05	0.000271917	-	-
DMR38_08810	with_protein	DMR38_08810	sugar O-acetyltransferase	10.0907	9.2002	-0.133289	0.6729	0.775363	S	ko:K00661
DMR38_08815	with_protein	DMR38_08815	winged helix-turn-helix transcriptional regulator	23.2751	30.6886	0.398915	0.2005	0.32311	K	-
DMR38_08825	with_protein	DMR38_08825	PhzF family isomerase	13.8691	12.8267	-0.112724	0.66295	0.767569	S	ko:K06998
DMR38_08830	with_protein	DMR38_08830	hypothetical protein	421.673	331.86	-0.34555	0.0935	0.180266	-	-
DMR38_08835	with_protein	DMR38_08835	hypothetical protein	13.6403	15.473	0.181878	0.71665	0.808573	-	-
DMR38_08840	with_protein	DMR38_08840	HAD family phosphatase	34.3596	28.276	-0.281135	0.20565	0.329501	S	-
DMR38_08845	with_protein	DMR38_08845	aldo/keto reductase	91.2609	56.6299	-0.688433	0.0007	0.0029332	K	-
DMR38_08850	with_protein	DMR38_08850	M28 family peptidase	1.6971	2.57189	0.599757	0.07055	0.144401	S	-
DMR38_08855	with_protein	DMR38_08855	peptide deformylase	2.96567	15.919	2.42432	5e-05	0.000271917	J	ko:K01462
DMR38_08860	with_protein	DMR38_08860	aminotransferase class I/II-fold pyridoxal phosphate-dependent enzyme	7.62884	8.08769	0.084264	0.7395	0.825525	K	ko:K00375
DMR38_08865	with_protein	DMR38_08865	TetR family transcriptional regulator	6.69558	7.65795	0.193749	0.58585	0.704845	K	-
DMR38_08870	with_protein	DMR38_08870	alpha/beta hydrolase	8.91627	8.86907	-0.00765747	0.97925	0.985232	S	-
DMR38_08875	without_protein	DMR38_08875	hypothetical protein	18.3605	9.18733	-0.998888	0.27505	0.407825	V	ko:K06020,ko:K06147
DMR38_08880	with_protein	DMR38_08880	MerR family transcriptional regulator	4.53805	10.6271	1.2276	0.00065	0.00274794	K	-
DMR38_08885	with_protein	DMR38_08885	UbiD family decarboxylase	10.4935	8.01535	-0.388659	0.1068	0.199891	H	ko:K03182
DMR38_08890	with_protein	DMR38_08890	UbiX family flavin prenyltransferase	9.74858	10.3766	0.0900698	0.81795	0.882463	H	ko:K03186
DMR38_08895	with_protein	DMR38_08895	hypothetical protein	27.7944	26.6723	-0.059452	0.8655	0.91218	I	-
DMR38_08900	with_protein	DMR38_08900	response regulator	0.0851464	25.8167	8.24414	0.1301	0.231987	T	-
DMR38_08905	with_protein	DMR38_08905	methylated-DNA--[protein]-cysteine S-methyltransferase	80.0381	50.312	-0.669784	0.0042	0.0138098	L	ko:K00567
DMR38_08910	with_protein	DMR38_08910	DNA alkylation repair protein	54.6808	55.6931	0.0264642	0.89715	0.932507	L	-
DMR38_08915	with_protein	DMR38_08915	aldehyde ferredoxin oxidoreductase	2.82169	2.24696	-0.328585	0.2953	0.42968	C	ko:K03738
DMR38_08920	with_protein	DMR38_08920	DMT family transporter	39.4142	27.5225	-0.518104	0.019	0.0494883	EG	-
DMR38_08925	with_protein	DMR38_08925	CPBP family intramembrane metalloprotease	0.202327	1.56673	2.953	0.03725	0.0860776	-	-
DMR38_08930	with_protein	DMR38_08930	ABC transporter permease	3.81785	14.7364	1.94855	5e-05	0.000271917	V	ko:K02004
DMR38_08935	with_protein	DMR38_08935	ABC transporter ATP-binding protein	16.4813	18.9529	0.201589	0.44645	0.583211	V	ko:K02003
DMR38_08940	with_protein	DMR38_08940	FtsX-like permease family protein	6.12512	33.9996	2.47271	5e-05	0.000271917	V	ko:K02004
DMR38_08945	with_protein	DMR38_08945	response regulator transcription factor	19.8887	16.9523	-0.230468	0.59435	0.711677	K	-
DMR38_08950	without_protein	DMR38_08950	sensor histidine kinase	28.9079	25.4218	-0.185398	0.48985	0.622503	T	-
DMR38_08955	with_protein	sstT	serine/threonine transporter SstT	154.319	117.921	-0.388095	0.05705	0.121692	E	ko:K07862
DMR38_08960	with_protein	cooS	anaerobic carbon-monoxide dehydrogenase catalytic subunit	3.29021	3.17835	-0.0499017	0.8609	0.90947	C	ko:K00198
DMR38_08965	with_protein	eutP	EutP/PduV family microcompartment system protein	94.9008	152.96	0.688662	0.0011	0.00435281	E	ko:K04029
DMR38_08970	with_protein	DMR38_08970	BMC domain-containing protein	69.0861	99.5068	0.5264	0.02375	0.0596373	E	ko:K04031
DMR38_08975	with_protein	DMR38_08975	xanthine dehydrogenase	299.72	123.992	-1.27337	5e-05	0.000271917	O	ko:K07402
DMR38_08980	with_protein	DMR38_08980	molybdopterin-binding protein	437.146	155.893	-1.48756	5e-05	0.000271917	H	-
DMR38_08985	with_protein	DMR38_08985	diguanylate cyclase	232.488	185.946	-0.322273	0.1511	0.260818	T	-
DMR38_08990	with_protein	DMR38_08990	MerR family transcriptional regulator	17.1764	33.3005	0.955116	0.0001	0.000515687	K	-
DMR38_08995	with_protein	DMR38_08995	DUF362 domain-containing protein	51.1765	57.0841	0.157607	0.4507	0.587147	C	ko:K07138
DMR38_09000	with_protein	DMR38_09000	yteA family sporulation protein	94.7902	95.8487	0.016021	0.93765	0.960613	T	-
DMR38_09005	with_protein	DMR38_09005	SH3 domain-containing protein	26.169	32.7764	0.324799	0.1249	0.225127	T	-
DMR38_09010	with_protein	DMR38_09010	cell wall-binding protein	9.24177	5.21163	-0.826435	0.00075	0.00311923	M	ko:K06889
DMR38_09015	with_protein	dapB	4-hydroxy-tetrahydrodipicolinate reductase	14.0336	87.7767	2.64495	5e-05	0.000271917	E	ko:K00215
DMR38_09020	with_protein	DMR38_09020	GntR family transcriptional regulator	34.8681	29.1749	-0.25718	0.27925	0.412574	K	-
DMR38_09025	with_protein	DMR38_09025	YIP1 family protein	167.067	221.449	0.406548	0.0427	0.096072	S	-
DMR38_09030	without_protein	DMR38_09030	DNA-binding protein	10.486	19.1459	0.868571	0.66785	0.771526	-	-
DMR38_09035	with_protein	DMR38_09035	efflux RND transporter periplasmic adaptor subunit	65.1732	48.8264	-0.416617	0.1024	0.193768	M	ko:K02005
DMR38_09040	with_protein	DMR38_09040	ABC transporter ATP-binding protein	60.126	45.2421	-0.410323	0.24665	0.375193	V	ko:K02003
DMR38_09045	with_protein	DMR38_09045	FtsX-like permease family protein	49.9908	43.9333	-0.186348	0.36355	0.503394	V	ko:K02004
DMR38_09050	with_protein	DMR38_09050	sugar-binding transcriptional regulator	68.9312	50.0633	-0.461404	0.0254	0.0629578	K	ko:K05346
DMR38_09055	with_protein	DMR38_09055	cytidine deaminase	188.654	633.004	1.74647	5e-05	0.000271917	F	ko:K01489
DMR38_09060	with_protein	deoC	deoxyribose-phosphate aldolase	17.3997	213.123	3.61455	5e-05	0.000271917	F	ko:K01619
DMR38_09065	with_protein	DMR38_09065	NupC/NupG family nucleoside CNT transporter	24.8597	282.075	3.5042	5e-05	0.000271917	F	ko:K11535
DMR38_09070	with_protein	deoB	phosphopentomutase	28.0234	228.52	3.02762	5e-05	0.000271917	G	ko:K01839
DMR38_09075	with_protein	DMR38_09075	pyrimidine-nucleoside phosphorylase	55.2904	418.88	2.92144	5e-05	0.000271917	F	ko:K00756,ko:K00758
DMR38_09080	with_protein	DMR38_09080	hypothetical protein	105.013	84.9226	-0.306347	0.1363	0.240808	S	-
DMR38_09085	with_protein	DMR38_09085	hypothetical protein	8.92555	24.4327	1.4528	0.00045	0.00199985	K	-
DMR38_09090	with_protein	DMR38_09090	DUF3307 domain-containing protein	5.70738	25.0697	2.13504	5e-05	0.000271917	OU	-
DMR38_09095	with_protein	DMR38_09095	hypothetical protein	26.3526	25.8242	-0.0292217	0.91755	0.947487	S	-
DMR38_09100	with_protein	DMR38_09100	hypothetical protein	934.953	953.734	0.0286931	0.93435	0.958641	S	-
DMR38_09105	with_protein	DMR38_09105	QueT transporter family protein	1710.8	2080.73	0.282419	0.40135	0.540615	S	-
DMR38_09110	with_protein	xylA	xylose isomerase	60.8777	42.6193	-0.514407	0.01225	0.0342385	G	ko:K01805
DMR38_09115	with_protein	xylB	xylulokinase	57.3202	38.4748	-0.57513	0.0053	0.0168666	G	ko:K00854
DMR38_09120	with_protein	DMR38_09120	MFS transporter	91.5911	75.4947	-0.278832	0.16905	0.284144	U	ko:K02100
DMR38_09125	with_protein	DMR38_09125	ROK family protein	40.2861	45.7592	0.18378	0.37125	0.510595	GK	-
DMR38_09130	with_protein	DMR38_09130	ATP-binding cassette domain-containing protein	11.2337	14.061	0.323866	0.2123	0.336945	V	ko:K01990,ko:K20459,ko:K20490
DMR38_09135	with_protein	DMR38_09135	ABC transporter permease	20.1912	28.9631	0.520489	0.0206	0.0528792	S	ko:K01992
DMR38_09140	with_protein	DMR38_09140	acyl-CoA thioesterase	9.98987	15.9344	0.673607	0.01305	0.0361118	E	-
DMR38_09145	with_protein	DMR38_09145	hypothetical protein	11.8044	33.3432	1.49807	0.1531	0.263593	-	-
DMR38_09150	with_protein	DMR38_09150	hypothetical protein	29.6972	44.6821	0.58937	0.01415	0.0385933	-	-
DMR38_09155	with_protein	DMR38_09155	hypothetical protein	57.9272	51.2741	-0.176011	0.48055	0.614429	-	-
DMR38_09160	with_protein	DMR38_09160	glutathionylspermidine synthase family protein	35.674	49.1461	0.462204	0.02305	0.0580784	E	-
DMR38_09165	with_protein	DMR38_09165	hypothetical protein	13.8182	31.1222	1.17137	0.0002	0.000966816	-	-
DMR38_09170	with_protein	DMR38_09170	Ger(x)C family spore germination protein	3.35249	4.41103	0.395883	0.3716	0.510903	S	-
DMR38_09175	with_protein	DMR38_09175	hypothetical protein	1.50345	12.065	3.00448	5e-05	0.000271917	E	ko:K06311
DMR38_09180	with_protein	DMR38_09180	spore germination protein	0.941173	2.43882	1.37365	0.0297	0.0714864	EG	ko:K06295,ko:K06310
DMR38_09185	with_protein	DMR38_09185	iron-containing alcohol dehydrogenase	9.72649	6.83299	-0.509402	0.0552	0.118592	C	-
DMR38_09190	with_protein	DMR38_09190	hypothetical protein	26.9854	26.8571	-0.00687554	0.97625	0.983869	-	-
DMR38_09195	with_protein	DMR38_09195	helix-turn-helix transcriptional regulator	18.9448	20.6375	0.123466	0.84065	0.89629	K	ko:K07729
DMR38_09200	with_protein	DMR38_09200	methyl-accepting chemotaxis protein	201.227	178.394	-0.173757	0.40845	0.54721	NT	-
DMR38_09205	without_protein	DMR38_09205	hypothetical protein	26.0306	32.9054	0.338116	0.33715	0.475403	J	-
DMR38_09210	with_protein	DMR38_09210	recombinase family protein	14.4176	14.9746	0.0546864	0.81375	0.879519	L	-
DMR38_09215	without_protein	DMR38_09215	hypothetical protein	5.63659	44.9974	2.99695	0.00175	0.00649649	-	-
DMR38_09220	with_protein	DMR38_09220	hypothetical protein	46.4867	38.1099	-0.286652	0.16615	0.280379	-	-
DMR38_09225	with_protein	DMR38_09225	hypothetical protein	40.6994	37.16	-0.131257	0.55725	0.680138	-	-
DMR38_09230	with_protein	DMR38_09230	hypothetical protein	109.211	64.0418	-0.770032	0.0005	0.00219009	-	-
DMR38_09235	with_protein	DMR38_09235	hypothetical protein	169.331	169.774	0.00376942	0.99005	0.99256	-	-
DMR38_09240	with_protein	DMR38_09240	hypothetical protein	105.781	122.201	0.208176	0.4919	0.624097	D	ko:K19171
DMR38_09245	with_protein	DMR38_09245	helix-turn-helix domain-containing protein	114.866	125.507	0.127816	0.53945	0.665438	K	-
DMR38_09250	with_protein	DMR38_09250	helix-turn-helix domain-containing protein	0	0	nan	1	1	K	ko:K07729
DMR38_09255	with_protein	DMR38_09255	XRE family transcriptional regulator	0	0.17477	100000	1	1	K	-
DMR38_09260	with_protein	DMR38_09260	hypothetical protein	0	0	nan	1	1	K	-
DMR38_09265	with_protein	DMR38_09265	HTH domain-containing protein	0.660611	0.340831	-0.954744	0.54635	0.671129	-	-
DMR38_09270	with_protein	DMR38_09270	aspartyl-phosphate phosphatase Spo0E family protein	0	53.7709	100000	0.1257	0.22614	-	-
DMR38_09275	with_protein	DMR38_09275	hypothetical protein	0.891696	1.27073	0.511034	0.39065	0.530809	K	-
DMR38_09280	with_protein	DMR38_09280	ParA family protein	1.01817	1.84228	0.855514	0.17865	0.296544	D	ko:K03496
DMR38_09285	with_protein	DMR38_09285	chromosome partitioning protein ParB	0.927974	1.3453	0.535772	0.33935	0.477421	K	ko:K03497
DMR38_09290	with_protein	DMR38_09290	hypothetical protein	0	0.617526	100000	0.0975	0.186419	-	-
DMR38_09295	with_protein	DMR38_09295	DUF2786 domain-containing protein	3.6545	6.16893	0.755346	0.0417	0.0942293	S	-
DMR38_09300	with_protein	DMR38_09300	flavodoxin family protein	4.96981	4.63089	-0.101901	0.78645	0.859684	S	-
DMR38_09305	with_protein	DMR38_09305	IS256 family transposase	0	0	nan	1	1	L	ko:K07493
DMR38_09310	with_protein	DMR38_09310	hypothetical protein	21.8444	31.6864	0.5366	0.10165	0.192642	-	-
DMR38_09315	with_protein	DMR38_09315	transcriptional regulator	384.758	189.047	-1.02521	0.00015	0.000747961	K	ko:K07729
DMR38_09320	with_protein	DMR38_09320	hypothetical protein	0.309589	0.390287	0.334181	1	1	S	-
DMR38_09325	with_protein	DMR38_09325	hypothetical protein	0.102281	0.145973	0.513163	1	1	K	ko:K02405,ko:K03093
DMR38_09330	without_protein	DMR38_09330	hypothetical protein	0	0	nan	1	1	-	-
DMR38_09335	with_protein	DMR38_09335	hypothetical protein	0	0	nan	1	1	-	-
DMR38_09340	with_protein	DMR38_09340	hypothetical protein	286.285	223.069	-0.359962	0.21775	0.343703	-	-
DMR38_09345	with_protein	DMR38_09345	DUF4236 domain-containing protein	32.4378	52.6977	0.700064	0.0023	0.00822062	O	-
DMR38_09350	with_protein	DMR38_09350	site-specific integrase	0.561872	0.402373	-0.481708	0.65175	0.758847	L	-
DMR38_09355	with_protein	DMR38_09355	HNH endonuclease	0.382312	0.371107	-0.0429153	1	1	V	-
DMR38_09360	with_protein	DMR38_09360	phage terminase small subunit P27 family	0.273434	0.0520193	-2.39407	1	1	L	-
DMR38_09365	with_protein	DMR38_09365	terminase large subunit	0.385308	0.311748	-0.305632	1	1	S	-
DMR38_09370	with_protein	DMR38_09370	phage portal protein	0.19718	0.328171	0.734935	1	1	OU	-
DMR38_09375	with_protein	DMR38_09375	Clp protease ClpP	0.0388998	0.257521	2.72686	1	1	S	-
DMR38_09380	with_protein	DMR38_09380	phage major capsid protein	0.268187	0.213592	-0.328382	1	1	S	-
DMR38_09385	with_protein	DMR38_09385	hypothetical protein	0	0	nan	1	1	-	-
DMR38_09390	with_protein	DMR38_09390	phage gp6-like head-tail connector protein	0	0.166278	100000	1	1	-	-
DMR38_09395	with_protein	DMR38_09395	head-tail adaptor protein	0.554736	0.551152	-0.0093511	0.8632	0.910529	S	-
DMR38_09400	with_protein	DMR38_09400	HK97 gp10 family phage protein	1.88655	0.948835	-0.991521	0.2437	0.372355	S	-
DMR38_09405	with_protein	DMR38_09405	hypothetical protein	0.303093	0.215891	-0.489457	1	1	-	-
DMR38_09410	with_protein	DMR38_09410	phage tail sheath protein	1.02798	0.609645	-0.753771	0.17765	0.295278	S	-
DMR38_09415	with_protein	DMR38_09415	hypothetical protein	0.677369	0.627083	-0.111286	0.90945	0.941231	-	-
DMR38_09420	with_protein	DMR38_09420	hypothetical protein	2.68188	1.55235	-0.788791	0.2293	0.35708	-	-
DMR38_09425	with_protein	DMR38_09425	hypothetical protein	1.31722	1.44372	0.132295	0.666	0.769885	E	-
DMR38_09430	without_protein	DMR38_09430	hypothetical protein	0	0	nan	1	1	M	-
DMR38_09435	with_protein	DMR38_09435	NlpC/P60 family protein	0.892285	1.24572	0.481403	0.2835	0.417173	M	-
DMR38_09440	with_protein	DMR38_09440	DUF2577 domain-containing protein	0.353028	0.230319	-0.616149	1	1	-	-
DMR38_09445	with_protein	DMR38_09445	DUF2634 domain-containing protein	0	0	nan	1	1	S	-
DMR38_09450	with_protein	DMR38_09450	baseplate J/gp47 family protein	0.0814356	0.199476	1.29248	1	1	S	-
DMR38_09455	with_protein	DMR38_09455	hypothetical protein	1.20648	0.761248	-0.664366	0.09765	0.186639	-	-
DMR38_09460	with_protein	DMR38_09460	DUF2313 domain-containing protein	0.532426	0.846248	0.668499	0.405	0.544033	S	-
DMR38_09465	with_protein	DMR38_09465	hypothetical protein	0.141697	0.471912	1.73571	0.0864	0.169245	-	-
DMR38_09470	without_protein	DMR38_09470	hypothetical protein	0.851071	0.600828	-0.502327	0.8162	0.881454	-	-
DMR38_09475	with_protein	DMR38_09475	hypothetical protein	6.15919	6.55921	0.0907814	0.82645	0.887836	S	-
DMR38_09480	with_protein	DMR38_09480	cysteine peptidase	2.54684	2.1809	-0.223785	0.60625	0.721218	O	-
DMR38_09485	with_protein	DMR38_09485	hypothetical protein	0	0	nan	1	1	S	-
DMR38_09490	with_protein	DMR38_09490	glycosyl hydrolase	0.102759	0.0417835	-1.29826	1	1	M	ko:K01185,ko:K07273
DMR38_09495	without_protein	DMR38_09495	hypothetical protein	1.63473	1.90231	0.2187	0.7574	0.838433	-	-
DMR38_09500	with_protein	DMR38_09500	IS256 family transposase	0	0	nan	1	1	L	ko:K07493
DMR38_09505	with_protein	DMR38_09505	hypothetical protein	980.359	264.773	-1.88855	5e-05	0.000271917	-	-
DMR38_09510	with_protein	DMR38_09510	hypothetical protein	1.72292	4.02309	1.22345	0.11215	0.207665	-	-
DMR38_09515	with_protein	DMR38_09515	hypothetical protein	2.7465	1.68287	-0.706671	0.36035	0.49982	-	-
DMR38_09520	with_protein	DMR38_09520	DUF4352 domain-containing protein	209.558	129.791	-0.691159	0.00065	0.00274794	S	-
DMR38_09525	with_protein	DMR38_09525	hypothetical protein	0.176692	0.528896	1.58175	0.2479	0.376421	-	-
DMR38_09530	with_protein	DMR38_09530	helix-turn-helix domain-containing protein	71.9521	99.0238	0.460739	0.1274	0.22851	-	-
DMR38_09535	without_protein	DMR38_09535	FAD-dependent oxidoreductase	39.453	58.8859	0.577787	0.0466	0.103207	J	-
DMR38_09540	with_protein	DMR38_09540	recombinase family protein	0.532134	1.90904	1.84299	0.00085	0.00346636	L	-
DMR38_09545	with_protein	DMR38_09545	hypothetical protein	0.688053	1.89411	1.46093	0.03685	0.0853733	S	-
DMR38_09550	with_protein	DMR38_09550	FAD-dependent oxidoreductase	0.583489	1.87306	1.68262	0.2366	0.364753	C	-
DMR38_09555	with_protein	DMR38_09555	sulfide/dihydroorotate dehydrogenase-like FAD/NAD-binding protein	0.550841	1.07069	0.958833	0.1196	0.218131	C	-
DMR38_09560	with_protein	DMR38_09560	EamA/RhaT family transporter	8.02362	20.6342	1.36271	5e-05	0.000271917	EG	ko:K03298
DMR38_09565	with_protein	DMR38_09565	ISNCY family transposase	0.552981	1.10298	0.996105	0.06355	0.132802	L	-
DMR38_09570	with_protein	DMR38_09570	cell wall-binding repeat-containing protein	33.8848	36.5928	0.110922	0.59705	0.713956	M	-
DMR38_09575	with_protein	DMR38_09575	EAL domain-containing protein	10.0723	14.1904	0.494522	0.02365	0.059414	T	-
DMR38_09580	with_protein	DMR38_09580	manganese catalase family protein	8.2489	10.1754	0.302812	0.31895	0.45555	P	ko:K07217
DMR38_09585	without_protein	DMR38_09585	thioredoxin domain-containing protein	1.21863	2.4432	1.00351	0.0047	0.015206	O	ko:K06888
DMR38_09590	with_protein	DMR38_09590	cell wall-binding repeat-containing protein	9.67421	8.23227	-0.232854	0.33845	0.476487	M	-
DMR38_09595	without_protein	DMR38_09595	amidase	0	0	nan	1	1	-	-
DMR38_09600	with_protein	DMR38_09600	hypothetical protein	10.7691	6.17587	-0.802183	0.019	0.0494883	NT	ko:K03406
DMR38_09605	with_protein	ltrA	group II intron reverse transcriptase/maturase	0	0	nan	1	1	L	-
DMR38_09610	with_protein	DMR38_09610	radical SAM protein	4.77149	2.25048	-1.08421	0.00235	0.00837892	S	ko:K07129
DMR38_09615	with_protein	DMR38_09615	methyl-accepting chemotaxis protein	20.494	16.3805	-0.323222	0.13285	0.235822	NT	ko:K03406
DMR38_09620	with_protein	DMR38_09620	DUF4397 domain-containing protein	48.1231	37.3559	-0.365393	0.1065	0.199445	O	-
DMR38_09625	with_protein	DMR38_09625	Spo0E family sporulation regulatory protein-aspartic acid phosphatase	1.16345	6.92091	2.57255	5e-05	0.000271917	S	-
DMR38_09630	with_protein	DMR38_09630	glycoside hydrolase family 18	30.5255	17.1535	-0.831512	0.0001	0.000515687	M	-
DMR38_09635	with_protein	DMR38_09635	DNRLRE domain-containing protein	22.9132	15.3803	-0.575095	0.01125	0.0318908	UW	-
DMR38_09640	with_protein	DMR38_09640	DUF4489 domain-containing protein	27.2566	26.7771	-0.0256059	0.9219	0.950095	S	-
DMR38_09645	with_protein	DMR38_09645	hypothetical protein	3.79528	6.30859	0.733111	0.0364	0.0845127	S	-
DMR38_09650	with_protein	DMR38_09650	hypothetical protein	0.686593	1.23897	0.851614	0.0809	0.160695	L	-
DMR38_09655	with_protein	DMR38_09655	hypothetical protein	10.0405	12.2124	0.282516	0.3043	0.439448	S	-
DMR38_09660	with_protein	DMR38_09660	hypothetical protein	2.292	3.26581	0.510834	0.22425	0.351249	-	-
DMR38_09665	with_protein	DMR38_09665	hypothetical protein	0	1.395	100000	5e-05	0.000271917	-	-
DMR38_09670	with_protein	DMR38_09670	response regulator	650.066	643.397	-0.014877	0.9632	0.97651	T	-
DMR38_09675	with_protein	DMR38_09675	chemotaxis protein CheX	1025.23	1229.75	0.262417	0.48775	0.620783	N	ko:K03409
DMR38_09680	with_protein	DMR38_09680	transporter	43.6306	48.3255	0.147444	0.4952	0.627002	E	-
DMR38_09685	with_protein	DMR38_09685	HAMP domain-containing protein	19.1947	27.2085	0.503349	0.01435	0.0390794	NT	ko:K03406
DMR38_09690	with_protein	DMR38_09690	MarR family transcriptional regulator	16.6452	34.0005	1.03045	0.0007	0.0029332	K	-
DMR38_09695	with_protein	DMR38_09695	ATP-binding cassette domain-containing protein	53.2641	68.3628	0.360048	0.28575	0.419525	V	ko:K06147
DMR38_09700	with_protein	DMR38_09700	ATP-binding cassette domain-containing protein	94.3563	125.635	0.413048	0.138	0.243093	V	ko:K06147
DMR38_09705	with_protein	DMR38_09705	methyltransferase domain-containing protein	0.395808	1.04812	1.40493	0.0016	0.00600595	M	-
DMR38_09710	with_protein	DMR38_09710	hypothetical protein	0.508577	0.903544	0.829129	0.60075	0.716788	-	-
DMR38_09715	with_protein	DMR38_09715	DNRLRE domain-containing protein	0.0801665	0.051051	-0.65106	1	1	-	-
DMR38_09720	with_protein	DMR38_09720	glycosyltransferase	0.156752	0.328542	1.06759	1	1	M	-
DMR38_09725	with_protein	DMR38_09725	BlaI/MecI/CopY family transcriptional regulator	168.34	143.109	-0.234264	0.2722	0.40464	K	ko:K02171
DMR38_09730	with_protein	DMR38_09730	hypothetical protein	61.109	48.3733	-0.337174	0.09415	0.181367	KT	ko:K02172
DMR38_09735	with_protein	DMR38_09735	vanomycin resistance protein VanB	12.4989	9.93739	-0.330862	0.1701	0.285399	V	ko:K18346
DMR38_09740	with_protein	abc-f	ABC-F type ribosomal protection protein	3.57941	3.11783	-0.19918	0.5158	0.64569	S	ko:K18231
DMR38_09745	with_protein	ggt	gamma-glutamyltransferase	383.463	163.025	-1.23399	5e-05	0.000271917	E	ko:K00681
DMR38_09750	with_protein	DMR38_09750	DUF4153 domain-containing protein	2.55474	6.68107	1.3869	0.00155	0.00583863	I	-
DMR38_09755	with_protein	DMR38_09755	DUF4153 domain-containing protein	0	1.68561	100000	0.12415	0.2241	I	-
DMR38_09760	with_protein	pepF	oligoendopeptidase F	27.612	34.0641	0.302957	0.13995	0.245696	E	ko:K08602
DMR38_09765	with_protein	DMR38_09765	transposase	10.7947	14.9015	0.465134	0.098	0.187131	L	-
DMR38_09770	with_protein	DMR38_09770	ISL3 family transposase	11.3151	10.8101	-0.0658695	0.8015	0.871297	L	-
DMR38_09775	with_protein	DMR38_09775	ferrous iron transport protein A	231.441	176.518	-0.390829	0.07165	0.146263	-	-
DMR38_09780	with_protein	DMR38_09780	ferrous iron transporter B	180.991	187.685	0.0523954	0.8092	0.876823	P	ko:K04759
DMR38_09785	without_protein	DMR38_09785	RNA helicase	33.7943	39.7169	0.232973	0.2516	0.3805	L	ko:K17675
DMR38_09790	with_protein	DMR38_09790	3'-5' exonuclease	42.9751	38.8677	-0.144929	0.51975	0.649074	L	ko:K02342
DMR38_09795	with_protein	DMR38_09795	YitT family protein	64.6766	57.9363	-0.158776	0.4466	0.583312	S	-
DMR38_09800	with_protein	DMR38_09800	O-acetylhomoserine aminocarboxypropyltransferase/cysteine synthase	710.448	732.59	0.044277	0.85055	0.902612	E	ko:K01740
DMR38_09805	with_protein	DMR38_09805	hypothetical protein	24.1278	15.5843	-0.630603	0.4828	0.616135	-	-
DMR38_09810	with_protein	DMR38_09810	4Fe-4S dicluster domain-containing protein	23.9536	24.7029	0.0444379	0.85885	0.908255	C	-
DMR38_09815	with_protein	DMR38_09815	cytosine permease	65.7254	78.6616	0.259209	0.1961	0.317764	F	-
DMR38_09820	with_protein	codA	cytosine deaminase	74.3387	76.7179	0.0454498	0.82115	0.884674	F	ko:K01485
DMR38_09825	with_protein	DMR38_09825	DUF1540 domain-containing protein	333.633	450.163	0.432185	0.18695	0.306538	S	-
DMR38_09830	with_protein	DMR38_09830	transporter	2956.42	7183.85	1.28091	5e-05	0.000271917	H	ko:K02019
DMR38_09835	with_protein	DMR38_09835	LysR family transcriptional regulator	33.6526	174.724	2.37629	5e-05	0.000271917	K	-
DMR38_09840	with_protein	DMR38_09840	OsmC family protein	1.13314	20.7716	4.19621	0.0001	0.000515687	O	-
DMR38_09845	with_protein	DMR38_09845	D-2-hydroxyacid dehydrogenase	47.5583	60.3205	0.342951	0.0953	0.183036	CH	ko:K00018
DMR38_09850	with_protein	pepT	peptidase T	22.4373	23.8282	0.0867709	0.68755	0.786851	E	ko:K01258
DMR38_09855	with_protein	DMR38_09855	LuxR family transcriptional regulator	7.49946	19.2124	1.35718	5e-05	0.000271917	K	ko:K03556
DMR38_09860	with_protein	pepT	peptidase T	3.61928	2.87633	-0.331474	0.3191	0.455674	E	ko:K01258
DMR38_09865	with_protein	yjeM	glutamate/gamma-aminobutyrate family transporter YjeM	13.6126	13.8234	0.0221699	0.92425	0.951848	E	-
DMR38_09870	with_protein	DMR38_09870	DUF3298 and DUF4163 domain-containing protein	0.447495	1.27201	1.50717	0.06125	0.128863	S	-
DMR38_09875	with_protein	DMR38_09875	EAL domain-containing protein	64.2344	59.9866	-0.0987059	0.63145	0.741955	T	-
DMR38_09880	with_protein	DMR38_09880	flavodoxin family protein	19.8892	15.3598	-0.372826	0.184	0.302901	S	-
DMR38_09885	with_protein	DMR38_09885	hypothetical protein	9.7621	10.2399	0.0689382	0.82375	0.886174	S	-
DMR38_09890	with_protein	DMR38_09890	AEC family transporter	13.6898	15.3562	0.16572	0.4954	0.627108	S	ko:K07088
DMR38_09895	with_protein	DMR38_09895	transcriptional regulator	17.2552	25.773	0.578829	0.3131	0.449422	K	ko:K07729
DMR38_09900	with_protein	DMR38_09900	hypothetical protein	47.6144	35.9232	-0.406482	0.12695	0.22783	-	-
DMR38_09905	with_protein	DMR38_09905	MarR family transcriptional regulator	2.59519	5.29613	1.0291	0.0332	0.078414	K	-
DMR38_09910	with_protein	DMR38_09910	transcriptional repressor	4.22284	10.9091	1.36925	0.0038	0.0126753	P	ko:K03711
DMR38_09915	with_protein	DMR38_09915	PhzF family phenazine biosynthesis isomerase	113.995	100.066	-0.188019	0.35285	0.491699	S	ko:K06998
DMR38_09920	with_protein	DMR38_09920	DUF1848 family protein	22.8055	39.9583	0.809113	0.00045	0.00199985	L	-
DMR38_09925	with_protein	DMR38_09925	response regulator	32.2196	24.3113	-0.406312	0.234	0.361781	T	ko:K07658
DMR38_09930	with_protein	DMR38_09930	HAMP domain-containing histidine kinase	19.6272	14.0214	-0.485224	0.0769	0.154807	T	-
DMR38_09935	without_protein	DMR38_09935	DNA-binding protein	0	0	nan	1	1	-	-
DMR38_09940	with_protein	DMR38_09940	hypothetical protein	68.9928	53.9512	-0.354791	0.0789	0.157693	-	-
DMR38_09945	with_protein	DMR38_09945	High molecular weight rubredoxin	792.959	424.554	-0.901298	0.00015	0.000747961	C	-
DMR38_09950	with_protein	DMR38_09950	ferritin	615.107	498.339	-0.30371	0.14315	0.249955	P	ko:K02217
DMR38_09955	with_protein	DMR38_09955	cold-shock protein	10.5008	9.39461	-0.160594	0.84395	0.897969	K	ko:K03704
DMR38_09960	with_protein	nudC	NAD(+) diphosphatase	33.4101	49.1314	0.556361	0.01075	0.0307271	L	ko:K03426
DMR38_09965	with_protein	DMR38_09965	ATP-binding cassette domain-containing protein	0.366628	0.44675	0.285151	1	1	V	ko:K02003
DMR38_09970	with_protein	DMR38_09970	FtsX-like permease family protein	0.64279	1.64048	1.3517	0.00335	0.0114125	V	ko:K02004
DMR38_09975	with_protein	DMR38_09975	flavodoxin	125.832	66.1104	-0.92855	0.00015	0.000747961	C	-
DMR38_09980	with_protein	DMR38_09980	cold-shock protein	305.017	296.876	-0.0390292	0.8833	0.922865	K	ko:K03704
DMR38_09985	with_protein	DMR38_09985	PLP-dependent aminotransferase family protein	308.85	549.865	0.832171	0.00045	0.00199985	K	ko:K05825
DMR38_09990	with_protein	DMR38_09990	PLP-dependent aminotransferase family protein	245.595	412.974	0.74977	0.00045	0.00199985	K	-
DMR38_09995	with_protein	DMR38_09995	site-2 protease family protein	40.7751	52.3028	0.3592	0.0919	0.177839	S	-
DMR38_10000	with_protein	DMR38_10000	GHKL domain-containing protein	9.46522	31.522	1.73565	5e-05	0.000271917	T	-
DMR38_10005	with_protein	DMR38_10005	response regulator	32.2648	46.4064	0.524363	0.09365	0.180469	K	-
DMR38_10010	with_protein	DMR38_10010	ATP-binding cassette domain-containing protein	0.518616	0.961837	0.891126	0.3829	0.52261	V	ko:K01990
DMR38_10015	with_protein	DMR38_10015	ABC transporter permease	2.40203	4.51049	0.90903	0.01	0.0289006	S	ko:K01992
[truncated: 2,330 more rows]

## Sheet: Table S4
Table S4. Entire transcriptome profiles of AWRP and 46T-a at the stationary phase
locus	class	gene	definition	FPKM_AWRP	FPKM_46T-a	log2(fold_change)	p_value	q_value(FDR)	COG	KEGG_ko
DMR38_00005	with_protein	dnaA	chromosomal replication initiator protein DnaA	247.228	238.376	-0.0526032	0.80765	0.876233	L	ko:K02313
DMR38_00010	with_protein	DMR38_00010	DNA polymerase III subunit beta	0.468108	15.489	5.04826	5e-05	0.000271917	L	ko:K02338
DMR38_00015	with_protein	DMR38_00015	RNA-binding S4 domain-containing protein	3.78426	13.7061	1.85673	0.07215	0.147154	S	ko:K14761
DMR38_00020	with_protein	recF	DNA replication/repair protein RecF	70.6436	82.3829	0.221786	0.2774	0.41063	L	ko:K03629
DMR38_00025	with_protein	DMR38_00025	DUF370 domain-containing protein	1.64414	23.4445	3.83384	0.0059	0.0185024	S	-
DMR38_00030	with_protein	gyrB	DNA topoisomerase (ATP-hydrolyzing) subunit B	87.5166	62.863	-0.477346	0.0182	0.0477979	L	ko:K02470
DMR38_00035	with_protein	gyrA	DNA gyrase subunit A	128.679	94.0778	-0.45185	0.03365	0.0792796	L	ko:K02469
DMR38_00040	rRNA	DMR38_00040	---	0	0	nan	1	1	-	-
DMR38_00045	rRNA	DMR38_00045	---	0.0234836	0.0754417	1.68371	1	1	-	-
DMR38_00050	rRNA	rrf	---	0	0	nan	1	1	-	-
DMR38_00055	tRNA	DMR38_00055	---	0	0	nan	1	1	-	-
DMR38_00060	with_protein	DMR38_00060	HDIG domain-containing protein	12.9625	24.0214	0.889976	0.00295	0.0102224	T	-
DMR38_00065	with_protein	DMR38_00065	transcription repressor NadR	69.1292	82.3617	0.252678	0.2467	0.375199	S	ko:K07105
DMR38_00070	with_protein	DMR38_00070	UPF0182 family protein	57.352	84.1745	0.553539	0.0075	0.0226827	S	ko:K09118
DMR38_00075	with_protein	DMR38_00075	FAD-dependent oxidoreductase	58.7543	65.1001	0.147965	0.4683	0.603499	C	-
DMR38_00080	with_protein	DMR38_00080	DUF1667 domain-containing protein	315.197	317.787	0.0118063	0.95745	0.973432	S	-
DMR38_00085	with_protein	serS	serine--tRNA ligase	506.138	147.809	-1.7758	5e-05	0.000271917	J	ko:K01875
DMR38_00090	tRNA	DMR38_00090	---	0	0	nan	1	1	-	-
DMR38_00095	tRNA	DMR38_00095	---	0	0	nan	1	1	-	-
DMR38_00100	tRNA	DMR38_00100	---	0	0	nan	1	1	-	-
DMR38_00105	without_protein	DMR38_00105	ABC transporter ATP-binding protein	0	0	nan	1	1	-	-
DMR38_00110	without_protein	DMR38_00110	ABC transporter permease	0	0	nan	1	1	-	-
DMR38_00115	with_protein	DMR38_00115	YdcF family protein	8.2759	13.1379	0.666747	0.01305	0.0361118	S	-
DMR38_00120	with_protein	DMR38_00120	FtsX-like permease family protein	1.0742	2.79638	1.3803	0.0049	0.0157835	V	ko:K02004,ko:K11636
DMR38_00125	with_protein	DMR38_00125	ATP-binding cassette domain-containing protein	5.69297	4.20315	-0.437711	0.3302	0.467646	V	ko:K11635
DMR38_00130	with_protein	DMR38_00130	undecaprenyl-diphosphate phosphatase	5.69578	4.41079	-0.368856	0.26815	0.400056	V	ko:K06153
DMR38_00135	with_protein	DMR38_00135	HAMP domain-containing histidine kinase	19.7632	22.1076	0.161726	0.48325	0.616563	T	-
DMR38_00140	with_protein	DMR38_00140	response regulator	15.9083	17.7093	0.154728	0.54615	0.670985	T	-
DMR38_00145	with_protein	DMR38_00145	ATP-binding cassette domain-containing protein	0.579735	0.711712	0.2959	0.65815	0.763874	V	ko:K01990
DMR38_00150	with_protein	DMR38_00150	hypothetical protein	0.752154	1.28949	0.777701	0.0511	0.111325	E	-
DMR38_00155	with_protein	DMR38_00155	hypothetical protein	0.115558	0.939608	3.02344	0.1817	0.300063	-	-
DMR38_00160	with_protein	DMR38_00160	DNA-binding protein	336.167	518.762	0.625895	0.4962	0.627776	K	-
DMR38_00165	with_protein	DMR38_00165	response regulator	170.124	154.256	-0.14126	0.67715	0.778648	T	-
DMR38_00170	with_protein	DMR38_00170	HAMP domain-containing histidine kinase	144.064	136.746	-0.0752112	0.7971	0.867916	T	-
DMR38_00175	with_protein	DMR38_00175	ABC transporter ATP-binding protein	110.075	132.016	0.262226	0.6003	0.716536	V	ko:K02003
DMR38_00180	with_protein	DMR38_00180	ABC transporter permease	104.23	98.1299	-0.0870059	0.71555	0.80801	V	ko:K02004
DMR38_00185	with_protein	DMR38_00185	IclR family transcriptional regulator	233.525	206.468	-0.177659	0.37075	0.510425	K	-
DMR38_00190	with_protein	DMR38_00190	dihydrodipicolinate synthase family protein	2.33031	1.50603	-0.629771	0.1617	0.274881	EM	ko:K22397
DMR38_00195	with_protein	DMR38_00195	YjhG/YagF family D-xylonate dehydratase	3.90985	2.93207	-0.415194	0.14965	0.258896	EG	ko:K22396
DMR38_00200	with_protein	DMR38_00200	gluconate permease	3.84316	4.21454	0.133082	0.6578	0.763691	EG	ko:K03299,ko:K06155,ko:K06156
DMR38_00205	with_protein	DMR38_00205	cupin domain-containing protein	15.3438	13.7379	-0.159494	0.5899	0.708661	G	-
DMR38_00210	with_protein	DMR38_00210	AraC family transcriptional regulator	21.9192	28.1541	0.36115	0.12065	0.219402	K	ko:K13653
DMR38_00215	with_protein	DMR38_00215	Cof-type HAD-IIB family hydrolase	9.11616	13.2666	0.541301	0.0486	0.106845	S	-
DMR38_00220	with_protein	DMR38_00220	class II fructose-bisphosphate aldolase	0.690919	0.832625	0.26915	0.66135	0.766266	G	ko:K01624
DMR38_00225	with_protein	DMR38_00225	hydroxyacid dehydrogenase	0.881851	0.762532	-0.209737	0.65355	0.76023	S	-
DMR38_00230	with_protein	DMR38_00230	2-hydroxy-3-oxopropionate reductase	1.41181	0.447035	-1.65909	0.0223	0.0565239	I	ko:K00042
DMR38_00235	with_protein	DMR38_00235	SIS domain-containing protein	67.492	135.892	1.00967	5e-05	0.000271917	K	-
DMR38_00240	with_protein	DMR38_00240	phosphatidylserine decarboxylase	29.3961	51.1573	0.799315	0.0003	0.00138668	I	ko:K01613
DMR38_00245	with_protein	DMR38_00245	TetR family transcriptional regulator	134.401	144.805	0.107568	0.60275	0.718325	K	ko:K09017
DMR38_00250	with_protein	DMR38_00250	AarF/ABC1/UbiB kinase family protein	3.62629	14.2609	1.9755	5e-05	0.000271917	S	ko:K03688
DMR38_00255	with_protein	DMR38_00255	hypothetical protein	3.16477	7.08728	1.16313	0.0716	0.14618	S	-
DMR38_00260	tRNA	DMR38_00260	---	0	0	nan	1	1	-	-
DMR38_00265	with_protein	DMR38_00265	nucleoside deaminase	128.391	143.44	0.159903	0.4432	0.58028	FJ	ko:K11991
DMR38_00270	tRNA	DMR38_00270	---	0	0	nan	1	1	-	-
DMR38_00275	without_protein	DMR38_00275	DNA-binding protein	116.532	115.812	-0.00894143	0.9832	0.988036	-	-
DMR38_00280	without_protein	DMR38_00280	helix-turn-helix domain-containing protein	0	0	nan	1	1	-	-
DMR38_00285	without_protein	DMR38_00285	conjugal transfer protein	87.0052	84.5505	-0.0412883	0.92055	0.949128	-	-
DMR38_00290	without_protein	DMR38_00290	GNAT family acetyltransferase	25.2131	24.1966	-0.0593692	0.84235	0.897065	CH	ko:K00230
DMR38_00295	with_protein	DMR38_00295	hypothetical protein	0	23.3242	100000	5e-05	0.000271917	-	-
DMR38_00300	with_protein	DMR38_00300	TetR family transcriptional regulator	29.837	25.8167	-0.208798	0.4067	0.545703	K	-
DMR38_00305	without_protein	DMR38_00305	IS110 family transposase	2.66061	10.3867	1.96491	0.1184	0.21653	L	-
DMR38_00310	with_protein	DMR38_00310	ABC transporter permease	7.04911	13.8088	0.970075	0.00175	0.00649649	S	ko:K19310
DMR38_00315	with_protein	DMR38_00315	ABC transporter permease	11.3591	29.4935	1.37655	0.00245	0.0086894	S	ko:K19310
DMR38_00320	with_protein	DMR38_00320	ATP-binding cassette domain-containing protein	29.8769	45.6982	0.613107	0.01145	0.0323498	V	ko:K01990,ko:K19309
DMR38_00325	with_protein	DMR38_00325	HAMP domain-containing histidine kinase	35.5692	37.1357	0.0621782	0.7747	0.850352	T	-
DMR38_00330	with_protein	DMR38_00330	response regulator	55.0178	52.7232	-0.0614605	0.77175	0.848557	KT	-
DMR38_00335	tRNA	DMR38_00335	---	0	0	nan	1	1	-	-
DMR38_00340	---	ffs	---	139342	75601.8	-0.882138	0.0119	0.0334107	-	-
DMR38_00345	with_protein	dnaX	DNA polymerase III subunit gamma/tau	91.6247	70.9371	-0.369196	0.0682	0.140572	L	ko:K02343
DMR38_00350	with_protein	DMR38_00350	YbaB/EbfC family nucleoid-associated protein	400.063	425.808	0.0899758	0.65015	0.75764	S	ko:K09747
DMR38_00355	with_protein	recR	recombination protein RecR	109.57	58.0794	-0.915754	5e-05	0.000271917	L	ko:K06187
DMR38_00360	with_protein	DMR38_00360	DUF2508 family protein	28.8411	22.1277	-0.382273	0.28595	0.419669	S	-
DMR38_00365	with_protein	bofA	pro-sigmaK processing inhibitor BofA	0.635274	68.5317	6.75325	0.11855	0.216559	S	ko:K06317
DMR38_00370	with_protein	sfsA	DNA/RNA nuclease SfsA	5.42039	3.91059	-0.47101	0.2087	0.332835	S	ko:K06206
DMR38_00375	with_protein	DMR38_00375	NUDIX domain-containing protein	159.663	212.928	0.415336	0.0414	0.0936169	L	ko:K03426
DMR38_00380	with_protein	DMR38_00380	hydrolase	252.387	258.708	0.0356871	0.86215	0.909956	C	-
DMR38_00385	with_protein	DMR38_00385	(Fe-S)-binding protein	45.0668	134.488	1.57734	5e-05	0.000271917	C	-
DMR38_00390	with_protein	DMR38_00390	hypothetical protein	0	2.27673	100000	0.0748	0.151467	-	-
DMR38_00395	with_protein	DMR38_00395	hypothetical protein	10.3288	15.9204	0.624204	0.43255	0.570501	-	-
DMR38_00400	with_protein	DMR38_00400	alanine--glyoxylate aminotransferase family protein	608.498	743.314	0.288719	0.30615	0.441448	E	-
DMR38_00405	with_protein	DMR38_00405	3-phosphoglycerate dehydrogenase	346.52	551.246	0.669758	0.01735	0.0459846	EH	ko:K00058
DMR38_00410	with_protein	DMR38_00410	DUF1015 domain-containing protein	494.17	740.085	0.582684	0.05825	0.123696	S	-
DMR38_00415	with_protein	DMR38_00415	GNAT family N-acetyltransferase	12.5195	43.2118	1.78725	5e-05	0.000271917	J	ko:K03790
DMR38_00420	rRNA	DMR38_00420	---	0	0	nan	1	1	-	-
DMR38_00425	rRNA	DMR38_00425	---	0.133417	0.169255	0.343256	1	1	-	-
DMR38_00430	rRNA	rrf	---	0	0	nan	1	1	-	-
DMR38_00435	tRNA	DMR38_00435	---	0	0	nan	1	1	-	-
DMR38_00440	with_protein	DMR38_00440	HD domain-containing protein	28.9264	74.394	1.3628	5e-05	0.000271917	H	-
DMR38_00445	with_protein	DMR38_00445	response regulator	6.01426	8.94579	0.572822	0.13405	0.237613	T	-
DMR38_00450	with_protein	DMR38_00450	HAMP domain-containing histidine kinase	1.30795	3.77921	1.53078	0.00335	0.0114125	T	-
DMR38_00455	with_protein	DMR38_00455	ABC transporter ATP-binding protein	3.61061	3.21316	-0.16825	0.69135	0.7898	V	ko:K02003
DMR38_00460	with_protein	DMR38_00460	FtsX-like permease family protein	2.97323	4.55396	0.615091	0.02195	0.0558209	V	ko:K02004
DMR38_00465	with_protein	DMR38_00465	M42 family metallopeptidase	23.6832	17.4045	-0.444404	0.1787	0.296566	G	-
DMR38_00470	with_protein	DMR38_00470	M42 family metallopeptidase	32.4172	26.9913	-0.264265	0.33295	0.470426	G	ko:K01179
DMR38_00475	with_protein	DMR38_00475	M42 family peptidase	51.5321	49.9946	-0.0436991	0.8321	0.891059	G	ko:K01179
DMR38_00480	with_protein	DMR38_00480	uracil-DNA glycosylase	43.0322	58.6168	0.445898	0.04405	0.0985736	L	ko:K21929
DMR38_00485	with_protein	DMR38_00485	alanine--glyoxylate aminotransferase family protein	45.4201	734.724	4.0158	5e-05	0.000271917	E	ko:K00830
DMR38_00490	rRNA	DMR38_00490	---	0	0	nan	1	1	-	-
DMR38_00495	rRNA	DMR38_00495	---	0	0	nan	1	1	-	-
DMR38_00500	rRNA	rrf	---	0	0	nan	1	1	-	-
DMR38_00505	tRNA	DMR38_00505	---	0	0	nan	1	1	-	-
DMR38_00510	with_protein	DMR38_00510	peptidylprolyl isomerase	108.917	151.983	0.480681	0.0175	0.0462986	O	ko:K03769,ko:K07533
DMR38_00515	with_protein	DMR38_00515	galactose mutarotase	35.5556	42.4299	0.255004	0.2214	0.347933	G	ko:K01785
DMR38_00520	with_protein	araA	L-arabinose isomerase	36.0438	45.0082	0.320437	0.12515	0.225401	G	ko:K01804
DMR38_00525	with_protein	araD	L-ribulose-5-phosphate 4-epimerase AraD	33.8351	38.6229	0.190936	0.39385	0.533653	G	ko:K03077
DMR38_00530	with_protein	DMR38_00530	ATPase	29.9321	36.1194	0.27108	0.1899	0.309895	G	-
DMR38_00535	with_protein	DMR38_00535	GntR family transcriptional regulator	60.7	60.2267	-0.0112933	0.9551	0.971899	K	ko:K02103
DMR38_00540	with_protein	DMR38_00540	alpha-N-arabinofuranosidase	32.8649	29.5884	-0.151516	0.46905	0.604369	G	ko:K01209
DMR38_00545	with_protein	DMR38_00545	MFS transporter	54.9886	70.5064	0.358622	0.0729	0.14829	G	ko:K03292
DMR38_00550	with_protein	DMR38_00550	sugar ABC transporter substrate-binding protein	750.684	378.4	-0.988294	5e-05	0.000271917	G	ko:K10439,ko:K10549,ko:K17213
DMR38_00555	with_protein	DMR38_00555	ATP-binding cassette domain-containing protein	79.8433	39.3505	-1.02079	0.0002	0.000966816	P	ko:K10441
DMR38_00560	with_protein	DMR38_00560	ribose ABC transporter permease	73.7681	58.4093	-0.336799	0.3028	0.437751	G	ko:K10440
DMR38_00565	rRNA	DMR38_00565	---	443.804	608.859	0.456185	0.05435	0.117156	-	-
DMR38_00570	rRNA	DMR38_00570	---	0	0	nan	1	1	-	-
DMR38_00575	rRNA	rrf	---	0	0	nan	1	1	-	-
DMR38_00580	with_protein	DMR38_00580	NAD-dependent protein deacylase	822.919	759.529	-0.115645	0.59695	0.71389	K	ko:K12410
DMR38_00585	tRNA	DMR38_00585	---	0	0	nan	1	1	-	-
DMR38_00590	with_protein	DMR38_00590	hypothetical protein	4.74396	8.59841	0.857978	0.13175	0.234204	H	-
DMR38_00595	with_protein	DMR38_00595	hypothetical protein	258.01	240.39	-0.10205	0.61925	0.731668	-	-
DMR38_00600	with_protein	DMR38_00600	LD-carboxypeptidase	118.405	145.241	0.294719	0.1397	0.245418	V	ko:K01297
DMR38_00605	with_protein	DMR38_00605	magnesium transporter CorA family protein	35.4202	64.601	0.866984	0.0001	0.000515687	P	ko:K03284
DMR38_00610	with_protein	DMR38_00610	sigma factor G inhibitor Gin	0	3.2267	100000	0.21815	0.344199	S	-
DMR38_00615	with_protein	DMR38_00615	aminotransferase class V-fold PLP-dependent enzyme	19.9695	19.6957	-0.0199175	0.9242	0.951848	E	ko:K01582,ko:K01585
DMR38_00620	with_protein	DMR38_00620	thymidylate kinase	20.8509	27.2804	0.387755	0.11205	0.207575	F	ko:K00943
DMR38_00625	with_protein	DMR38_00625	hypothetical protein	167.437	131.179	-0.352082	0.11225	0.207826	S	-
DMR38_00630	with_protein	DMR38_00630	DNA polymerase III subunit delta'	108.044	141.992	0.394191	0.05105	0.111276	L	ko:K02341
DMR38_00635	with_protein	DMR38_00635	stage 0 sporulation protein	87.7962	87.2496	-0.00900998	0.9663	0.978239	S	-
DMR38_00640	with_protein	DMR38_00640	heavy-metal-associated domain-containing protein	37.419	55.8379	0.577474	0.1734	0.289766	P	-
DMR38_00645	with_protein	DMR38_00645	4Fe-4S dicluster domain-containing protein	102088	101326	-0.0108089	0.96705	0.97862	C	-
DMR38_00650	without_protein	DMR38_00650	DNA-binding protein	0	0	nan	1	1	-	-
DMR38_00655	with_protein	DMR38_00655	flagellar motor protein	15.996	12.8123	-0.320182	0.45825	0.594344	N	ko:K02556
DMR38_00660	with_protein	DMR38_00660	chemotaxis protein MotB	47.0623	27.4747	-0.776468	0.0027	0.00944941	N	ko:K02557
DMR38_00665	with_protein	DMR38_00665	tRNA1(Val) (adenine(37)-N6)-methyltransferase	45.5562	29.8622	-0.609327	0.0065	0.0200261	S	ko:K15460
DMR38_00670	with_protein	rsmI	16S rRNA (cytidine(1402)-2'-O)-methyltransferase	42.2181	25.8374	-0.708401	0.00135	0.00518818	H	ko:K07056
DMR38_00675	with_protein	DMR38_00675	glycoside hydrolase	715.272	707.955	-0.0148343	0.9467	0.966327	M	ko:K21471
DMR38_00680	with_protein	DMR38_00680	glycoside hydrolase	728.882	712.174	-0.0334555	0.88435	0.923604	M	ko:K21471
DMR38_00685	with_protein	DMR38_00685	AbrB/MazE/SpoVT family DNA-binding domain-containing protein	6309.61	6145.11	-0.038112	0.8634	0.910614	K	ko:K06284
DMR38_00690	with_protein	DMR38_00690	HDIG domain-containing protein	24.2476	61.7683	1.34902	5e-05	0.000271917	J	ko:K00970
DMR38_00695	with_protein	DMR38_00695	DUF1292 domain-containing protein	363.159	331.86	-0.130027	0.5255	0.653928	-	-
DMR38_00700	with_protein	DMR38_00700	PspA/IM30 family protein	574.154	369.614	-0.635418	0.00255	0.00899662	KT	ko:K03969
DMR38_00705	with_protein	DMR38_00705	hypothetical protein	511.734	293.059	-0.804203	0.00025	0.00117955	-	-
DMR38_00710	with_protein	DMR38_00710	DUF1836 domain-containing protein	27.1043	76.1147	1.48965	5e-05	0.000271917	K	-
DMR38_00715	with_protein	DMR38_00715	2-C-methyl-D-erythritol 2,4-cyclodiphosphate synthase	48.3648	77.7529	0.684939	0.00315	0.0108317	I	ko:K01770,ko:K12506
DMR38_00720	with_protein	DMR38_00720	polysaccharide deacetylase	166.457	70.3498	-1.24253	5e-05	0.000271917	G	-
DMR38_00725	with_protein	DMR38_00725	polysaccharide deacetylase family protein	100.228	89.8247	-0.158101	0.43915	0.576474	G	-
DMR38_00730	with_protein	DMR38_00730	hydrolase	331.055	209.869	-0.657582	0.0026	0.00914903	G	ko:K01227
DMR38_00735	with_protein	DMR38_00735	hypothetical protein	101.121	67.1807	-0.589964	0.1537	0.264288	-	-
DMR38_00740	with_protein	DMR38_00740	metal-binding protein	316.106	210.415	-0.587171	0.01315	0.0363138	-	-
DMR38_00745	with_protein	DMR38_00745	spore maturation protein	4.26494	7.38769	0.792598	0.04735	0.104609	S	ko:K06373
DMR38_00750	with_protein	DMR38_00750	spore maturation protein	1.6987	3.37017	0.98839	0.07745	0.155739	S	ko:K06374
DMR38_00755	with_protein	DMR38_00755	uracil-DNA glycosylase	356.551	428.808	0.266223	0.19255	0.313144	L	ko:K21929
DMR38_00760	with_protein	metG	methionine--tRNA ligase	560.623	305.406	-0.876303	0.00135	0.00518818	J	ko:K01874
DMR38_00765	with_protein	DMR38_00765	TatD family deoxyribonuclease	167.43	121.48	-0.462839	0.04005	0.0911644	L	ko:K03424
DMR38_00770	with_protein	DMR38_00770	DUF348 domain-containing protein	1154.02	1824.17	0.660572	0.014	0.0382553	S	-
DMR38_00775	with_protein	rnmV	ribonuclease M5	5.23394	4.39177	-0.253095	0.60945	0.724064	J	ko:K05985
DMR38_00780	with_protein	rsmA	16S rRNA (adenine(1518)-N(6)/adenine(1519)-N(6))-dimethyltransferase RsmA	3.96158	4.86354	0.295931	0.4525	0.588731	J	ko:K02528
DMR38_00785	with_protein	DMR38_00785	hypothetical protein	8.90201	20.2321	1.18444	5e-05	0.000271917	D	-
DMR38_00790	with_protein	DMR38_00790	hypothetical protein	11.575	27.6658	1.25709	5e-05	0.000271917	-	-
DMR38_00795	with_protein	DMR38_00795	hypothetical protein	56.8151	123.27	1.11748	5e-05	0.000271917	-	-
DMR38_00800	with_protein	DMR38_00800	Mrp/NBP35 family ATP-binding protein	233.202	168.386	-0.469808	0.0196	0.0507237	D	-
DMR38_00805	with_protein	DMR38_00805	ferredoxin	231.012	200.434	-0.204841	0.49435	0.626319	C	ko:K05337
DMR38_00810	with_protein	DMR38_00810	hypothetical protein	109.126	98.7815	-0.143682	0.6962	0.793207	-	-
DMR38_00815	with_protein	DMR38_00815	anaerobic ribonucleoside triphosphate reductase	43.3468	42.93	-0.0139393	0.9424	0.963278	F	ko:K21636
DMR38_00820	with_protein	nrdG	anaerobic ribonucleoside-triphosphate reductase activating protein	62.7573	59.8544	-0.068326	0.7548	0.83653	O	ko:K04068
DMR38_00825	with_protein	DMR38_00825	metalloregulator ArsR/SmtB family transcription factor	203.121	174.617	-0.218145	0.29505	0.429432	K	ko:K21903
DMR38_00830	with_protein	DMR38_00830	MBL fold metallo-hydrolase	35.3339	58.0568	0.716412	0.00145	0.00551471	S	-
DMR38_00835	with_protein	DMR38_00835	N-acetylmuramoyl-L-alanine amidase	117.001	104.711	-0.160108	0.438	0.575526	M	ko:K01448
DMR38_00840	with_protein	DMR38_00840	isoleucine--tRNA ligase	189.065	163.596	-0.208745	0.3575	0.496593	J	ko:K01870
DMR38_00845	with_protein	DMR38_00845	LacI family transcriptional regulator	783.368	1004.69	0.358988	0.1279	0.229152	K	ko:K02529
DMR38_00850	with_protein	DMR38_00850	DedA family protein	869.123	1828.67	1.07316	5e-05	0.000271917	S	-
DMR38_00855	with_protein	DMR38_00855	hypothetical protein	112.253	807.037	2.84588	5e-05	0.000271917	L	-
DMR38_00860	with_protein	DMR38_00860	mannose-1-phosphate guanylyltransferase	41.0942	311.005	2.91993	5e-05	0.000271917	M	ko:K00971,ko:K16011
DMR38_00865	with_protein	DMR38_00865	GIY-YIG nuclease family protein	17.5735	28.3071	0.687762	0.1072	0.2005	L	ko:K07461
DMR38_00870	with_protein	DMR38_00870	DNA-3-methyladenine glycosylase	47.1589	54.1027	0.198171	0.3663	0.506029	L	ko:K03652
DMR38_00875	with_protein	larC	nickel pincer cofactor biosynthesis protein LarC	8.19101	25.0102	1.6104	5e-05	0.000271917	S	ko:K09121
DMR38_00880	with_protein	DMR38_00880	radical SAM protein	255.29	287.558	0.171716	0.42725	0.565358	C	-
DMR38_00885	with_protein	DMR38_00885	extracellular solute-binding protein	55.3983	96.1791	0.795882	0.0001	0.000515687	G	ko:K02027,ko:K10188
DMR38_00890	with_protein	DMR38_00890	glycosyltransferase	2.41562	4.65271	0.945678	0.0075	0.0226827	M	-
DMR38_00895	with_protein	DMR38_00895	CotS family spore coat protein	0.353914	2.01348	2.50822	0.00315	0.0108317	S	-
DMR38_00900	with_protein	DMR38_00900	hypothetical protein	0	0	nan	1	1	-	-
DMR38_00905	with_protein	DMR38_00905	spore coat protein	0.3182	2.09534	2.71918	0.01455	0.0395573	-	-
DMR38_00910	with_protein	DMR38_00910	CotS family spore coat protein	0.297971	2.75294	3.20773	0.00185	0.00681133	S	ko:K06337
DMR38_00915	with_protein	DMR38_00915	glycosyltransferase family 4 protein	1.30233	2.60628	1.0009	0.01825	0.0479137	M	-
DMR38_00920	with_protein	DMR38_00920	CotS family spore coat protein	3.56515	17.3039	2.27906	5e-05	0.000271917	S	ko:K06331,ko:K06337
DMR38_00925	with_protein	yabG	sporulation peptidase YabG	3.57421	11.7431	1.71612	5e-05	0.000271917	S	ko:K06436
DMR38_00930	with_protein	DMR38_00930	hypothetical protein	98.1363	497.519	2.34189	5e-05	0.000271917	S	-
DMR38_00935	with_protein	DMR38_00935	DUF3794 domain-containing protein	7.00913	21.4106	1.61102	5e-05	0.000271917	M	-
DMR38_00940	with_protein	DMR38_00940	cyanophycinase	1.5924	2.32306	0.544824	0.2481	0.376654	PQ	ko:K13282
DMR38_00945	with_protein	cphA	cyanophycin synthetase	4.55777	4.30323	-0.0829082	0.7401	0.826024	HJM	ko:K03802
DMR38_00950	with_protein	DMR38_00950	4-(cytidine 5'-diphospho)-2-C-methyl-D-erythritol kinase	70.7054	100.562	0.508193	0.0125	0.0348347	F	ko:K00919
DMR38_00955	with_protein	DMR38_00955	hypothetical protein	0	0	nan	1	1	-	-
DMR38_00960	with_protein	DMR38_00960	spore germination protein	4.06003	4.02037	-0.0141621	0.9598	0.97447	EG	ko:K06295,ko:K06310
DMR38_00965	with_protein	DMR38_00965	Ger(x)C family spore germination protein	1.41288	2.16947	0.618704	0.06095	0.128382	E	-
DMR38_00970	with_protein	spoIIR	stage II sporulation protein R	12.4692	35.0582	1.49138	5e-05	0.000271917	S	ko:K06387
DMR38_00975	with_protein	DMR38_00975	UDP-N-acetylglucosamine--LPS N-acetylglucosamine transferase	110.374	211.14	0.9358	5e-05	0.000271917	M	ko:K03429
DMR38_00980	with_protein	ypeB	germination protein YpeB	0.397736	0.853761	1.10202	0.06575	0.136463	H	ko:K06313
DMR38_00985	with_protein	DMR38_00985	DUF1934 family protein	56.8202	52.5846	-0.111764	0.6449	0.753426	S	-
DMR38_00990	with_protein	DMR38_00990	ribose-5-phosphate isomerase	0	13.3906	100000	5e-05	0.000271917	-	-
DMR38_00995	with_protein	DMR38_00995	CTP synthase	123.516	60.3038	-1.03438	5e-05	0.000271917	F	ko:K01937
DMR38_01000	with_protein	DMR38_01000	hypothetical protein	6.51677	12.0185	0.883028	0.0525	0.113852	-	-
DMR38_01005	with_protein	DMR38_01005	transcription termination factor Rho	154.743	177.673	0.19935	0.3452	0.483922	K	ko:K03628
DMR38_01010	with_protein	rpmE	50S ribosomal protein L31	2014.19	934.94	-1.10725	5e-05	0.000271917	J	ko:K02909
DMR38_01015	with_protein	DMR38_01015	DUF1385 domain-containing protein	34.2161	77.4322	1.17826	5e-05	0.000271917	J	-
DMR38_01020	with_protein	prmC	peptide chain release factor N(5)-glutamine methyltransferase	29.5979	45.0524	0.606109	0.07895	0.157734	J	ko:K02493
DMR38_01025	with_protein	DMR38_01025	peptide chain release factor 1	83.9624	63.1039	-0.412014	0.0422	0.0951194	J	ko:K02835
DMR38_01030	with_protein	DMR38_01030	hypothetical protein	1.36491	63.9162	5.5493	5e-05	0.000271917	-	-
DMR38_01035	with_protein	DMR38_01035	ZIP family metal transporter	179.257	182.302	0.0243009	0.9061	0.939028	P	ko:K07238
DMR38_01040	with_protein	DMR38_01040	threonylcarbamoyl-AMP synthase	167.117	131.966	-0.340692	0.0923	0.178549	J	ko:K07566
DMR38_01045	with_protein	DMR38_01045	low molecular weight protein arginine phosphatase	111.951	90.6686	-0.304193	0.1557	0.266988	T	ko:K01104,ko:K20201
DMR38_01050	with_protein	rpiB	ribose 5-phosphate isomerase B	266.519	41.7261	-2.67522	5e-05	0.000271917	G	ko:K01808
DMR38_01055	with_protein	DMR38_01055	uracil phosphoribosyltransferase	551.868	115.604	-2.25513	5e-05	0.000271917	F	ko:K00761
DMR38_01060	with_protein	DMR38_01060	deaminase	137.37	97.0822	-0.500788	0.0207	0.0531021	F	ko:K01493
DMR38_01065	with_protein	DMR38_01065	undecaprenyl/decaprenyl-phosphate alpha-N-acetylglucosaminyl 1-phosphate transferase	144.221	103.35	-0.480743	0.01675	0.0446436	M	ko:K02851
DMR38_01070	with_protein	DMR38_01070	UDP-N-acetylglucosamine 2-epimerase (non-hydrolyzing)	84.6692	52.6362	-0.685782	0.00095	0.00383061	M	ko:K01791,ko:K02851
DMR38_01075	with_protein	DMR38_01075	ATP synthase subunit I	22.1053	94.4855	2.0957	5e-05	0.000271917	-	ko:K02116
DMR38_01080	with_protein	DMR38_01080	F0F1 ATP synthase subunit A	951.24	790.477	-0.267086	0.2361	0.36426	C	ko:K02108
DMR38_01085	with_protein	atpE	ATP synthase F0 subunit C	742.183	464.166	-0.677134	0.0012	0.00469101	C	ko:K02110
DMR38_01090	with_protein	DMR38_01090	F0F1 ATP synthase subunit B	2061.53	1151.48	-0.840226	0.00045	0.00199985	C	ko:K02109
DMR38_01095	with_protein	DMR38_01095	F0F1 ATP synthase subunit delta	360.241	825.861	1.19694	5e-05	0.000271917	C	ko:K02113
DMR38_01100	with_protein	DMR38_01100	F0F1 ATP synthase subunit alpha	1731.93	989.698	-0.80732	0.0031	0.0106848	C	ko:K02111
DMR38_01105	with_protein	DMR38_01105	F0F1 ATP synthase subunit gamma	1535.62	912.447	-0.751009	0.0021	0.00758641	C	ko:K02115
DMR38_01110	with_protein	atpD	F0F1 ATP synthase subunit beta	2307.98	1353.13	-0.77033	0.00535	0.0169989	C	ko:K02112
DMR38_01115	with_protein	DMR38_01115	F0F1 ATP synthase subunit epsilon	4056.33	1859.21	-1.12549	5e-05	0.000271917	C	ko:K02114
DMR38_01120	with_protein	DMR38_01120	hypothetical protein	0.459728	0.711535	0.630154	0.41475	0.553309	-	-
DMR38_01125	with_protein	murA	UDP-N-acetylglucosamine 1-carboxyvinyltransferase	1.94372	2.35027	0.274006	0.4605	0.5964	M	ko:K00790
DMR38_01130	with_protein	spoIID	stage II sporulation protein D	0.270913	1.5158	2.48418	0.006	0.0187541	D	ko:K06381
DMR38_01135	with_protein	DMR38_01135	M23 family metallopeptidase	2.45867	9.16076	1.89759	5e-05	0.000271917	M	-
DMR38_01140	with_protein	spoIIID	sporulation transcriptional regulator SpoIIID	0.984037	6.04688	2.61941	0.07705	0.155051	K	ko:K06283
DMR38_01145	with_protein	DMR38_01145	rod shape-determining protein	858.144	609.949	-0.492531	0.03495	0.0818051	D	ko:K03569
DMR38_01150	with_protein	yyaC	spore protease YyaC	97.6047	113.96	0.223505	0.283	0.416741	S	-
DMR38_01155	tRNA	DMR38_01155	---	0	0	nan	1	1	-	-
DMR38_01160	tRNA	DMR38_01160	---	0	0	nan	1	1	-	-
DMR38_01165	tRNA	DMR38_01165	---	0	0	nan	1	1	-	-
DMR38_01170	tRNA	DMR38_01170	---	0	0	nan	1	1	-	-
DMR38_01175	tRNA	DMR38_01175	---	0	0	nan	1	1	-	-
DMR38_01180	with_protein	DMR38_01180	methionine adenosyltransferase	1085.07	871.01	-0.317027	0.237	0.365334	H	ko:K00789
DMR38_01185	with_protein	DMR38_01185	ATP-dependent RecD-like DNA helicase	28.0283	30.1733	0.106388	0.6654	0.769417	L	ko:K03581
DMR38_01190	with_protein	DMR38_01190	hypothetical protein	3.47756	32.9684	3.24494	0.00805	0.0240754	L	-
DMR38_01195	with_protein	DMR38_01195	ComF family protein	17.7311	36.1485	1.02765	0.0617	0.129624	S	ko:K02242
DMR38_01200	with_protein	raiA	ribosome-associated translation inhibitor RaiA	2887.01	3679.34	0.349871	0.15725	0.268903	J	ko:K05808
DMR38_01205	with_protein	secA	preprotein translocase subunit SecA	133.159	106.938	-0.316375	0.13945	0.245139	U	ko:K03070
DMR38_01210	with_protein	DMR38_01210	peptide chain release factor 2	206.462	166.335	-0.311785	0.13205	0.23466	J	ko:K02836
DMR38_01215	with_protein	DMR38_01215	MFS transporter	11.1901	18.2477	0.705492	0.00235	0.00837892	EGP	-
DMR38_01220	with_protein	DMR38_01220	NADP-specific glutamate dehydrogenase	295.386	325.124	0.138389	0.5312	0.658988	E	ko:K00261,ko:K00262
DMR38_01225	with_protein	DMR38_01225	M28 family peptidase	5.73099	13.1626	1.19959	5e-05	0.000271917	S	-
DMR38_01230	with_protein	DMR38_01230	S1 RNA-binding domain-containing protein	52.6348	37.1214	-0.503766	0.01205	0.0337731	K	ko:K06959
DMR38_01235	with_protein	DMR38_01235	ECF transporter S component	4304.26	1097.41	-1.97166	5e-05	0.000271917	S	-
DMR38_01240	with_protein	DMR38_01240	hypothetical protein	9.37513	8.15041	-0.201966	0.38885	0.528987	-	-
DMR38_01245	with_protein	DMR38_01245	flagellar biogenesis protein	123.905	111.025	-0.15835	0.5341	0.661468	N	ko:K04061
DMR38_01250	with_protein	DMR38_01250	serine/threonine protein phosphatase	122.613	99.4292	-0.30237	0.1412	0.247353	S	ko:K07099
DMR38_01255	with_protein	DMR38_01255	DUF2225 domain-containing protein	201.32	369.525	0.876181	5e-05	0.000271917	S	ko:K09766
DMR38_01260	with_protein	DMR38_01260	GTP pyrophosphokinase family protein	69.9541	108.084	0.627672	0.00225	0.00806691	T	ko:K07816
DMR38_01265	with_protein	DMR38_01265	leucine--tRNA ligase	117.449	117.647	0.0024301	0.99055	0.992826	J	ko:K01869
DMR38_01270	tRNA	DMR38_01270	---	0	0	nan	1	1	-	-
DMR38_01275	with_protein	DMR38_01275	hypothetical protein	10.7628	184.676	4.10087	5e-05	0.000271917	S	-
DMR38_01280	with_protein	DMR38_01280	molecular chaperone DnaJ	263.612	300.876	0.190753	0.3774	0.516545	O	ko:K03686
DMR38_01285	with_protein	DMR38_01285	hypothetical protein	4.06672	35.1619	3.11208	0.13075	0.23294	-	-
DMR38_01290	with_protein	DMR38_01290	CYTH domain-containing protein	22.732	78.6658	1.79101	5e-05	0.000271917	F	ko:K05873
DMR38_01295	with_protein	fba	class II fructose-1,6-bisphosphate aldolase	849.151	673.479	-0.334388	0.1544	0.26535	G	ko:K01624
DMR38_01300	with_protein	DMR38_01300	DUF4363 family protein	0	1.68689	100000	0.1261	0.226607	S	-
DMR38_01305	with_protein	DMR38_01305	DUF421 domain-containing protein	0.196961	1.24545	2.66069	0.0402	0.0914285	K	-
DMR38_01310	with_protein	DMR38_01310	nucleoside kinase	144.658	107.836	-0.423807	0.04225	0.0952055	F	ko:K00876
DMR38_01315	with_protein	larB	nickel pincer cofactor biosynthesis protein LarB	364.36	269.056	-0.437458	0.03415	0.0802702	S	ko:K06898
DMR38_01320	with_protein	DMR38_01320	STAS domain-containing protein	6.24304	102.309	4.03454	5e-05	0.000271917	T	ko:K04749
DMR38_01325	with_protein	DMR38_01325	methyl-accepting chemotaxis protein	48.967	53.3411	0.123438	0.5373	0.66371	NT	ko:K03406
DMR38_01330	with_protein	DMR38_01330	ATP-binding protein	14.1657	292.819	4.36954	5e-05	0.000271917	T	ko:K04757
DMR38_01335	with_protein	DMR38_01335	PAS domain S-box protein	128.709	158.014	0.295939	0.14975	0.259014	T	ko:K07315
DMR38_01340	with_protein	DMR38_01340	hypothetical protein	0	16.9021	100000	5e-05	0.000271917	-	-
DMR38_01345	with_protein	pssA	CDP-diacylglycerol--serine O-phosphatidyltransferase	710.391	1446.82	1.0262	5e-05	0.000271917	I	ko:K17103
DMR38_01350	with_protein	DMR38_01350	TVP38/TMEM64 family protein	18.8027	62.4601	1.732	5e-05	0.000271917	S	-
DMR38_01355	with_protein	DMR38_01355	CBS domain-containing protein	39.3387	64.55	0.714468	0.00415	0.0136816	T	-
DMR38_01360	with_protein	DMR38_01360	YegS/Rv2252/BmrU family lipid kinase	345.894	308.442	-0.165331	0.432	0.569869	I	ko:K07029
DMR38_01365	with_protein	DMR38_01365	hypothetical protein	101.717	113.468	0.157725	0.43855	0.576014	-	-
DMR38_01370	with_protein	DMR38_01370	YgiQ family radical SAM protein	57.3059	59.5173	0.0546254	0.78155	0.856125	C	-
DMR38_01375	with_protein	DMR38_01375	CBS domain-containing protein	334.001	373.035	0.159459	0.47325	0.608324	P	ko:K06213
DMR38_01380	with_protein	sleB	spore cortex-lytic enzyme	3.05169	3.31866	0.120992	0.7705	0.848049	M	ko:K01449
DMR38_01385	with_protein	DMR38_01385	hypothetical protein	386.121	1339	1.79403	5e-05	0.000271917	-	-
DMR38_01390	with_protein	DMR38_01390	holo-ACP synthase	32.1157	61.9239	0.947218	0.22955	0.357297	I	ko:K00997
DMR38_01395	with_protein	DMR38_01395	NAD(P)H-hydrate dehydratase	75.9454	109.943	0.533721	0.0106	0.0303628	H	ko:K17758,ko:K17759
DMR38_01400	with_protein	DMR38_01400	hypothetical protein	0.797735	115.517	7.17798	5e-05	0.000271917	M	-
DMR38_01405	with_protein	DMR38_01405	CopG family transcriptional regulator	338.67	371.934	0.135166	0.69245	0.790497	K	ko:K07723
DMR38_01410	with_protein	DMR38_01410	type II toxin-antitoxin system PemK/MazF family toxin	523.8	509.654	-0.0394979	0.8774	0.919491	L	ko:K07171
DMR38_01415	with_protein	DMR38_01415	transketolase	527.98	390.065	-0.436769	0.19365	0.314602	G	ko:K00615
DMR38_01420	with_protein	DMR38_01420	transketolase family protein	481.798	364.64	-0.401956	0.20685	0.330749	G	ko:K00615
DMR38_01425	with_protein	ftsE	cell division ATP-binding protein FtsE	187.338	135.334	-0.469119	0.079	0.157814	D	ko:K09812
DMR38_01430	with_protein	DMR38_01430	FtsX-like permease family protein	81.2806	81.3631	0.0014636	0.99655	0.99723	D	ko:K09811
DMR38_01435	with_protein	DMR38_01435	S41 family peptidase	149.275	109.973	-0.440823	0.0293	0.0706923	M	ko:K03797
DMR38_01440	with_protein	DMR38_01440	PDZ domain-containing protein	111.524	112.845	0.0169883	0.93175	0.956918	O	-
DMR38_01445	with_protein	uvrB	excinuclease ABC subunit UvrB	71.9259	48.9248	-0.555945	0.00495	0.0159318	L	ko:K03702
DMR38_01450	with_protein	uvrA	excinuclease ABC subunit UvrA	69.2718	53.9612	-0.360346	0.08485	0.166756	L	ko:K03701
DMR38_01455	with_protein	DMR38_01455	FHA domain-containing protein	142.713	135.08	-0.0793027	0.7068	0.80155	T	-
DMR38_01460	with_protein	DMR38_01460	FtsW/RodA/SpoVE family cell cycle protein	98.1145	98.6769	0.00824603	0.9673	0.978699	D	ko:K03588
DMR38_01465	with_protein	DMR38_01465	penicillin-binding protein 2	134.446	92.6627	-0.536966	0.00875	0.025867	M	ko:K05364
DMR38_01470	with_protein	DMR38_01470	metal-dependent hydrolase	177.995	207.344	0.22019	0.2691	0.401177	S	ko:K07038
DMR38_01475	with_protein	uvrC	excinuclease ABC subunit UvrC	116.098	91.8374	-0.338189	0.10065	0.191151	L	ko:K03703
DMR38_01480	with_protein	murB	UDP-N-acetylmuramate dehydrogenase	118.25	83.6103	-0.500088	0.01165	0.0328115	M	ko:K00075
DMR38_01485	with_protein	rapZ	RNase adapter RapZ	156.961	149.805	-0.0673204	0.83445	0.892805	S	ko:K06958
DMR38_01490	with_protein	yvcK	uridine diphosphate-N-acetylglucosamine-binding protein YvcK	110.317	130.556	0.243014	0.40105	0.540391	S	-
DMR38_01495	with_protein	whiA	DNA-binding protein WhiA	36.2554	53.1648	0.552275	0.01005	0.0290088	K	ko:K09762
DMR38_01500	with_protein	DMR38_01500	CBS domain-containing protein	104.599	90.2547	-0.212795	0.2879	0.421726	K	-
DMR38_01505	with_protein	DMR38_01505	DNA polymerase III subunit alpha	73.4999	71.157	-0.0467366	0.82295	0.885839	L	ko:K02337,ko:K14162
DMR38_01510	with_protein	pfkA	6-phosphofructokinase	161.733	65.541	-1.30314	5e-05	0.000271917	F	ko:K00850
DMR38_01515	with_protein	pyk	pyruvate kinase	354.325	130.158	-1.44481	5e-05	0.000271917	G	ko:K00873
DMR38_01520	with_protein	rlmD	23S rRNA (uracil(1939)-C(5))-methyltransferase RlmD	14.8078	14.6984	-0.0106982	0.9619	0.975376	J	ko:K03215
DMR38_01525	with_protein	DMR38_01525	GNAT family N-acetyltransferase	28.4127	29.7942	0.0684956	0.7993	0.869373	K	ko:K03830
DMR38_01530	with_protein	DMR38_01530	aminotransferase class I/II-fold pyridoxal phosphate-dependent enzyme	28.2345	22.7704	-0.310299	0.1369	0.241577	K	-
DMR38_01535	with_protein	DMR38_01535	aminotransferase class I/II-fold pyridoxal phosphate-dependent enzyme	15.7578	11.3903	-0.46826	0.04135	0.09353	E	ko:K01580
DMR38_01540	with_protein	DMR38_01540	GNAT family N-acetyltransferase	11.2102	4.71988	-1.24799	0.00365	0.0122586	J	-
DMR38_01545	with_protein	DMR38_01545	4Fe-4S ferredoxin	16.9713	15.1488	-0.163894	0.5236	0.652318	C	-
DMR38_01550	with_protein	DMR38_01550	YkuS family protein	19.9131	24.6487	0.307794	0.4542	0.590372	S	-
DMR38_01555	with_protein	DMR38_01555	carbon-nitrogen hydrolase family protein	7.7952	8.539	0.131481	0.6303	0.740927	S	ko:K01501,ko:K18282
DMR38_01560	without_protein	DMR38_01560	methyl-accepting chemotaxis protein	0.640859	1.84504	1.52557	0.002	0.00728056	NT	ko:K03406
DMR38_01565	with_protein	DMR38_01565	transposase	1.51661	1.98405	0.387598	0.5639	0.685901	L	-
DMR38_01570	with_protein	DMR38_01570	hypothetical protein	1.24874	2.74313	1.13535	0.39155	0.531406	L	-
DMR38_01575	with_protein	DMR38_01575	hypothetical protein	0	50.714	100000	0.00255	0.00899662	-	-
DMR38_01580	with_protein	DMR38_01580	hypothetical protein	0	3.98283	100000	5e-05	0.000271917	L	-
DMR38_01590	with_protein	DMR38_01590	hypothetical protein	0.277689	2.05616	2.88841	0.0694	0.142481	S	-
DMR38_01595	with_protein	DMR38_01595	HAMP domain-containing protein	59.8344	68.9715	0.205025	0.30095	0.43574	NT	ko:K03406
DMR38_01600	with_protein	DMR38_01600	DUF3870 domain-containing protein	236.414	207.414	-0.188802	0.36765	0.507417	S	-
DMR38_01605	with_protein	DMR38_01605	EamA family transporter	3.2	4.98759	0.640271	0.06615	0.137081	EG	-
DMR38_01610	with_protein	DMR38_01610	methyl-accepting chemotaxis protein	90.5054	55.0759	-0.716583	0.0004	0.00180447	NT	ko:K03406
DMR38_01615	with_protein	DMR38_01615	sugar phosphate isomerase/epimerase	27.8023	29.3216	0.0767596	0.74185	0.827229	G	-
DMR38_01620	with_protein	DMR38_01620	glycosyltransferase	35.9225	32.1119	-0.16178	0.4509	0.58736	M	ko:K20534
DMR38_01625	with_protein	DMR38_01625	aldo/keto reductase	90.9121	60.7831	-0.580802	0.00515	0.0164509	C	-
DMR38_01630	with_protein	DMR38_01630	FAD-dependent oxidoreductase	13.563	29.6194	1.12687	5e-05	0.000271917	S	-
DMR38_01635	with_protein	DMR38_01635	glycosyltransferase	34.626	43.7661	0.337958	0.1097	0.204276	V	-
DMR38_01640	with_protein	DMR38_01640	hypothetical protein	21.5989	29.8704	0.467759	0.0255	0.0631475	M	-
DMR38_01645	with_protein	DMR38_01645	glycosyltransferase	38.0122	36.95	-0.0408882	0.83915	0.895927	M	ko:K19003,ko:K20327
DMR38_01650	with_protein	DMR38_01650	hypothetical protein	20.5434	24.2467	0.239113	0.2452	0.373727	S	ko:K20541
DMR38_01655	with_protein	DMR38_01655	ammonium transporter	48.3357	131.932	1.44863	5e-05	0.000271917	P	ko:K03320
DMR38_01660	with_protein	DMR38_01660	P-II family nitrogen regulator	107.244	247.881	1.20875	5e-05	0.000271917	K	ko:K04751
DMR38_01665	with_protein	DMR38_01665	class I SAM-dependent RNA methyltransferase	90.5322	66.7422	-0.439832	0.0306	0.0732051	L	ko:K07444
DMR38_01670	with_protein	DMR38_01670	TetR/AcrR family transcriptional regulator	4.22918	22.1616	2.38961	5e-05	0.000271917	K	-
DMR38_01675	with_protein	DMR38_01675	efflux RND transporter periplasmic adaptor subunit	5.60994	6.25192	0.156314	0.57455	0.694876	M	-
DMR38_01680	with_protein	DMR38_01680	efflux RND transporter permease subunit	27.2139	37.3942	0.458471	0.02455	0.0612934	V	-
DMR38_01685	with_protein	DMR38_01685	DEAD/DEAH box helicase	14.1896	9.34265	-0.60293	0.01135	0.0321348	L	ko:K05592
DMR38_01690	with_protein	DMR38_01690	HD domain-containing protein	12.2068	14.4284	0.241226	0.3047	0.439907	F	ko:K01129
DMR38_01695	with_protein	DMR38_01695	sodium:calcium antiporter	5.96171	9.60908	0.688672	0.01715	0.0455668	P	ko:K07301
DMR38_01700	with_protein	DMR38_01700	Lrp/AsnC family transcriptional regulator	90.614	98.9677	0.127224	0.56365	0.685649	K	ko:K03719
DMR38_01705	with_protein	DMR38_01705	NAD-dependent malic enzyme	733.289	376.174	-0.962982	5e-05	0.000271917	C	ko:K00027
DMR38_01710	with_protein	DMR38_01710	aspartate ammonia-lyase	72.0406	29.4038	-1.29281	5e-05	0.000271917	E	ko:K01744
DMR38_01715	with_protein	DMR38_01715	2-hydroxycarboxylate transporter family protein	0.590541	0.981263	0.732603	0.15895	0.271149	C	ko:K11616
DMR38_01720	with_protein	citD	citrate lyase acyl carrier protein	0.450019	2.43545	2.43613	0.21665	0.342435	C	ko:K01646
DMR38_01725	with_protein	DMR38_01725	CoA ester lyase	2.30271	1.4057	-0.712044	0.1285	0.229972	G	ko:K01644
DMR38_01730	with_protein	citF	citrate lyase subunit alpha	7.26576	4.17686	-0.798695	0.0033	0.0112659	C	ko:K01643
DMR38_01735	with_protein	dcuS	two-component system sensor histidine kinase DcuS	3.43347	2.82264	-0.282622	0.4279	0.566033	T	ko:K02476,ko:K11614,ko:K11691
DMR38_01740	with_protein	DMR38_01740	response regulator	1.95641	4.69602	1.26323	0.06525	0.135704	KT	ko:K11615
DMR38_01745	with_protein	DMR38_01745	amino acid permease	49.0432	60.1363	0.294183	0.14825	0.257163	E	ko:K03293
DMR38_01750	with_protein	DMR38_01750	methyl-accepting chemotaxis protein	56.0591	32.0827	-0.805153	0.0001	0.000515687	NT	-
DMR38_01755	with_protein	DMR38_01755	sigma-70 family RNA polymerase sigma factor	353.585	345.935	-0.0315561	0.90415	0.937721	K	ko:K03088
DMR38_01760	with_protein	DMR38_01760	hypothetical protein	51.7896	91.0456	0.813927	0.24895	0.377624	-	-
DMR38_01765	with_protein	DMR38_01765	hypothetical protein	57.3577	92.3273	0.68677	0.22935	0.357089	S	-
DMR38_01770	with_protein	DMR38_01770	hypothetical protein	138.098	215.213	0.640073	0.3125	0.44872	S	-
DMR38_01775	with_protein	DMR38_01775	DUF1298 domain-containing protein	39.8225	52.1975	0.390397	0.0575	0.122458	S	-
DMR38_01780	with_protein	DMR38_01780	HAD family hydrolase	223.735	441.01	0.97902	5e-05	0.000271917	S	ko:K01091
DMR38_01785	with_protein	DMR38_01785	collagen-like protein	211.424	310.818	0.555931	0.00675	0.0207093	-	-
DMR38_01790	with_protein	DMR38_01790	hypothetical protein	17.7886	20.683	0.217492	0.31655	0.452924	-	-
DMR38_01795	with_protein	DMR38_01795	hypothetical protein	4.37589	11.5191	1.39638	5e-05	0.000271917	-	-
DMR38_01800	with_protein	DMR38_01800	helix-turn-helix domain-containing protein	8.6243	44.5914	2.37029	5e-05	0.000271917	K	-
DMR38_01805	with_protein	DMR38_01805	4-hydroxy-tetrahydrodipicolinate synthase	128.181	5.37019	-4.57707	5e-05	0.000271917	E	ko:K01714
DMR38_01810	with_protein	DMR38_01810	cation:dicarboxylase symporter family transporter	120.021	7.23861	-4.05143	5e-05	0.000271917	C	-
DMR38_01815	with_protein	DMR38_01815	hypothetical protein	171.688	69.8258	-1.29796	5e-05	0.000271917	-	-
DMR38_01820	with_protein	DMR38_01820	SpoVR family protein	15.5925	28.725	0.881455	0.00015	0.000747961	S	ko:K06415
DMR38_01825	with_protein	yhbH	sporulation protein YhbH	14.969	23.9796	0.67983	0.00345	0.0116866	S	ko:K09786
DMR38_01830	with_protein	DMR38_01830	PrkA family serine protein kinase	24.6359	33.3494	0.436899	0.0326	0.0771889	T	ko:K07180
DMR38_01835	with_protein	DMR38_01835	MarR family transcriptional regulator	1439.87	1937.8	0.428481	0.2532	0.382203	K	-
DMR38_01840	with_protein	DMR38_01840	DHA2 family efflux MFS transporter permease subunit	488.815	468.862	-0.0601252	0.8568	0.906979	EGP	ko:K03446
DMR38_01845	with_protein	DMR38_01845	HlyD family secretion protein	199.781	193.628	-0.0451318	0.8205	0.884328	V	ko:K03543
DMR38_01850	with_protein	DMR38_01850	efflux RND transporter periplasmic adaptor subunit	260.661	214.288	-0.282624	0.1714	0.287078	M	-
DMR38_01855	with_protein	carA	glutamine-hydrolyzing carbamoyl-phosphate synthase small subunit	218.429	96.1371	-1.184	5e-05	0.000271917	F	ko:K01956
DMR38_01860	with_protein	carB	carbamoyl-phosphate synthase large subunit	176.751	86.55	-1.03011	5e-05	0.000271917	F	ko:K01955
DMR38_01865	with_protein	DMR38_01865	amidohydrolase	268.499	155.542	-0.787613	0.0002	0.000966816	E	ko:K01436,ko:K12940
DMR38_01870	with_protein	DMR38_01870	two-component sensor histidine kinase	54.8616	80.9281	0.560844	0.0064	0.0197973	T	-
DMR38_01875	with_protein	DMR38_01875	response regulator	199.138	216.743	0.122217	0.54145	0.667141	T	-
DMR38_01880	with_protein	DMR38_01880	glycosyltransferase	7.89961	9.11015	0.205693	0.4771	0.611714	M	ko:K20534
DMR38_01885	with_protein	DMR38_01885	GtrA family protein	0.443678	11.4639	4.69144	0.0302	0.0724737	S	-
DMR38_01890	with_protein	DMR38_01890	glycosyltransferase family 39 protein	20.031	30.5451	0.608707	0.00515	0.0164509	M	-
DMR38_01895	with_protein	DMR38_01895	glutamyl-tRNA reductase	438.422	338.609	-0.3727	0.091	0.176585	H	ko:K02492
DMR38_01900	with_protein	hemL	glutamate-1-semialdehyde-2,1-aminomutase	740.233	461.446	-0.681818	0.00355	0.01198	H	ko:K01845
DMR38_01905	with_protein	DMR38_01905	DUF2837 family protein	6.65949	40.0747	2.58921	5e-05	0.000271917	U	-
DMR38_01910	with_protein	DMR38_01910	GHKL domain-containing protein	11.4086	22.6521	0.989523	5e-05	0.000271917	T	-
DMR38_01915	with_protein	DMR38_01915	ABC transporter permease	10.241	29.0673	1.50504	0.0007	0.0029332	S	ko:K01992
DMR38_01920	with_protein	DMR38_01920	ATP-binding cassette domain-containing protein	11.212	16.3715	0.546143	0.10425	0.196325	V	ko:K01990,ko:K19309
DMR38_01925	with_protein	DMR38_01925	response regulator	16.4878	22.1266	0.424383	0.09425	0.181473	T	-
DMR38_01930	with_protein	DMR38_01930	ATP-binding cassette domain-containing protein	107.671	313.873	1.54355	5e-05	0.000271917	P	ko:K02071
DMR38_01935	with_protein	DMR38_01935	ABC transporter permease	93.0307	236.135	1.34383	5e-05	0.000271917	P	ko:K02072
DMR38_01940	with_protein	larA	nickel-dependent lactate racemase	453.332	848.793	0.904845	0.00255	0.00899662	S	ko:K22373
DMR38_01945	with_protein	DMR38_01945	GntR family transcriptional regulator	28.3491	32.2252	0.184886	0.5406	0.666602	K	ko:K07979
DMR38_01950	with_protein	DMR38_01950	DUF1648 domain-containing protein	13.2146	24.6445	0.899133	0.00025	0.00117955	S	-
DMR38_01955	with_protein	DMR38_01955	pyridoxal phosphate-dependent aminotransferase	204.478	238.24	0.22047	0.2889	0.422807	E	ko:K11358
DMR38_01960	with_protein	DMR38_01960	LysM peptidoglycan-binding domain-containing protein	0.871921	1.15352	0.403774	0.4973	0.628823	M	ko:K01449
DMR38_01965	with_protein	DMR38_01965	DUF116 domain-containing protein	33.5396	23.5076	-0.512738	0.01895	0.0493899	S	-
DMR38_01970	with_protein	DMR38_01970	multidrug efflux MFS transporter	13.7769	14.7993	0.103278	0.6435	0.752464	EGP	ko:K18926
DMR38_01975	with_protein	DMR38_01975	MarR family transcriptional regulator	5.59522	3.32937	-0.748946	0.12475	0.224957	K	-
DMR38_01980	with_protein	DMR38_01980	DUF2089 domain-containing protein	17.0566	33.2397	0.962577	0.00325	0.0111258	S	-
DMR38_01985	with_protein	DMR38_01985	hypothetical protein	33.2291	63.8562	0.942379	0.0005	0.00219009	-	-
DMR38_01990	with_protein	DMR38_01990	hypothetical protein	7.48214	67.2227	3.16743	5e-05	0.000271917	-	-
DMR38_01995	with_protein	DMR38_01995	MFS transporter	12.6032	41.9308	1.73422	5e-05	0.000271917	EGP	-
DMR38_02000	with_protein	DMR38_02000	protein kinase	15.8371	34.6472	1.12943	5e-05	0.000271917	KLT	-
DMR38_02005	with_protein	DMR38_02005	amino acid permease	58.9067	7.80584	-2.91581	5e-05	0.000271917	E	ko:K03294
DMR38_02010	with_protein	DMR38_02010	amino acid permease	53.678	5.21234	-3.36433	5e-05	0.000271917	E	ko:K03294
DMR38_02015	with_protein	DMR38_02015	methyl-accepting chemotaxis protein	5.11294	4.29437	-0.251707	0.36155	0.501054	NT	ko:K03406
DMR38_02020	with_protein	DMR38_02020	HAMP domain-containing histidine kinase	109.503	213.986	0.966546	5e-05	0.000271917	T	-
DMR38_02025	with_protein	DMR38_02025	tRNA 2-thiocytidine biosynthesis protein TtcA	329.145	261.421	-0.332348	0.1073	0.200664	H	-
DMR38_02030	with_protein	DMR38_02030	hypothetical protein	7.04004	143.425	4.34857	5e-05	0.000271917	S	-
DMR38_02035	with_protein	DMR38_02035	hypothetical protein	61.7993	72.2783	0.225972	0.34515	0.483894	-	-
DMR38_02040	with_protein	DMR38_02040	cell wall hydrolase	140.452	135.595	-0.0507732	0.8102	0.877386	M	ko:K01449
DMR38_02045	with_protein	DMR38_02045	cell wall-binding repeat-containing protein	1393.33	1331.8	-0.0651595	0.7981	0.868591	M	-
DMR38_02050	with_protein	DMR38_02050	cell wall-binding repeat-containing protein	10991.7	8949.94	-0.296465	0.55335	0.676792	M	-
DMR38_02055	with_protein	DMR38_02055	transposase	0.349095	0.81548	1.22403	0.20635	0.330262	L	-
DMR38_02060	with_protein	DMR38_02060	M domain protein	21.7846	28.974	0.41145	0.29355	0.427557	-	-
DMR38_02065	with_protein	DMR38_02065	hypothetical protein	118.232	131.136	0.149443	0.478	0.612528	-	-
DMR38_02070	with_protein	DMR38_02070	hypothetical protein	41.9587	56.5562	0.430715	0.3894	0.529646	-	-
DMR38_02075	with_protein	safA	SafA/ExsA family spore coat assembly protein	91.5289	85.1407	-0.104378	0.6185	0.731103	M	-
DMR38_02080	with_protein	DMR38_02080	metallophosphoesterase family protein	29.1154	29.0525	-0.00312012	0.98895	0.991776	T	-
DMR38_02085	with_protein	DMR38_02085	peptidase M16	157.425	227.304	0.529958	0.02305	0.0580784	S	ko:K06972
DMR38_02090	without_protein	DMR38_02090	DNA-binding protein	35.5388	125.628	1.82169	0.1006	0.191123	-	-
DMR38_02095	with_protein	DMR38_02095	helix-turn-helix domain-containing protein	43.6009	40.3696	-0.111089	0.60175	0.717504	P	ko:K07219
DMR38_02100	with_protein	nifH	nitrogenase iron protein	6.08096	5.67897	-0.0986698	0.75975	0.840113	P	ko:K02588
DMR38_02105	with_protein	DMR38_02105	P-II family nitrogen regulator	0.537528	0.182123	-1.56143	1	1	K	ko:K02589
DMR38_02110	with_protein	DMR38_02110	P-II family nitrogen regulator	0.734078	0.816745	0.153952	0.8901	0.927261	K	ko:K02590
DMR38_02115	with_protein	nifD	nitrogenase molybdenum-iron protein alpha chain	2.72437	1.34573	-1.01753	0.022	0.0559216	C	ko:K02586
DMR38_02120	with_protein	nifK	nitrogenase molybdenum-iron protein subunit beta	3.47987	2.43031	-0.517893	0.18355	0.302314	C	ko:K02591
DMR38_02125	with_protein	nifE	nitrogenase iron-molybdenum cofactor biosynthesis protein NifE	3.61035	2.51092	-0.523923	0.11335	0.20943	C	ko:K02587
DMR38_02130	with_protein	nifB	nitrogenase cofactor biosynthesis protein NifB	3.61451	2.72451	-0.407803	0.12635	0.22698	C	ko:K02585,ko:K02592
DMR38_02135	with_protein	DMR38_02135	homocitrate synthase	5.63443	4.27577	-0.398085	0.20415	0.327716	E	ko:K02594
DMR38_02140	with_protein	DMR38_02140	homocitrate synthase	8.90617	6.5969	-0.433017	0.16105	0.274094	E	ko:K02594
DMR38_02145	with_protein	DMR38_02145	cell wall-binding repeat-containing protein	555.738	438.28	-0.342552	0.19145	0.311794	M	-
DMR38_02150	with_protein	DMR38_02150	cell wall-binding repeat-containing protein	199.617	218.167	0.128198	0.54335	0.668563	M	-
DMR38_02155	with_protein	DMR38_02155	response regulator	57.4077	65.5341	0.191002	0.49245	0.624598	T	-
DMR38_02160	with_protein	DMR38_02160	HAMP domain-containing protein	15.2403	30.5475	1.00316	0.0012	0.00469101	T	-
DMR38_02165	with_protein	DMR38_02165	ABC transporter permease	0.792951	37.0213	5.54498	0.11965	0.218149	S	ko:K01992
DMR38_02170	with_protein	DMR38_02170	ABC transporter ATP-binding protein	21.0675	42.5752	1.01499	0.00045	0.00199985	V	ko:K01990,ko:K20459,ko:K20490
DMR38_02175	with_protein	DMR38_02175	hypothetical protein	13.2516	30.0508	1.18124	5e-05	0.000271917	-	-
DMR38_02180	with_protein	DMR38_02180	TolC family protein	134.4	264.979	0.979345	5e-05	0.000271917	MU	-
DMR38_02185	with_protein	DMR38_02185	TolC family protein	202.426	235.756	0.2199	0.29055	0.424337	MU	-
DMR38_02190	with_protein	DMR38_02190	hypothetical protein	899.317	558.355	-0.687647	0.0007	0.0029332	-	-
DMR38_02195	with_protein	DMR38_02195	WG repeat-containing protein	321.759	426.703	0.407252	0.07835	0.156904	S	-
DMR38_02200	with_protein	DMR38_02200	SLAP domain-containing protein	607.718	447.28	-0.442224	0.04435	0.0991761	-	-
DMR38_02205	with_protein	DMR38_02205	cell wall-binding repeat-containing protein	858.045	720.125	-0.252806	0.31995	0.456574	M	-
DMR38_02210	with_protein	DMR38_02210	cell wall-binding repeat-containing protein	355.915	310.361	-0.197585	0.369	0.508801	M	ko:K20276
DMR38_02215	with_protein	DMR38_02215	DUF2140 domain-containing protein	72.752	62.8384	-0.21134	0.29565	0.430073	-	-
DMR38_02220	with_protein	DMR38_02220	capsular biosynthesis protein	197.31	145.883	-0.435652	0.0312	0.0743979	M	-
DMR38_02225	with_protein	DMR38_02225	exopolysaccharide biosynthesis protein	96.9712	67.2409	-0.528217	0.01045	0.0299917	GM	ko:K01104
DMR38_02230	with_protein	DMR38_02230	polysaccharide biosynthesis tyrosine autokinase	115.853	95.9174	-0.272431	0.18055	0.298806	D	-
DMR38_02235	with_protein	DMR38_02235	DUF1659 domain-containing protein	12.7109	6.82519	-0.897125	0.19075	0.310874	S	-
DMR38_02240	with_protein	DMR38_02240	DUF2922 family protein	11.3535	6.27361	-0.855769	0.23625	0.364457	S	-
DMR38_02245	with_protein	DMR38_02245	sigma-70 family RNA polymerase sigma factor	0.928676	1.60132	0.786014	0.20755	0.331493	-	ko:K03091
DMR38_02250	with_protein	DMR38_02250	sigma-70 family RNA polymerase sigma factor	1.93924	1.99076	0.0378279	0.95925	0.97432	K	-
DMR38_02255	without_protein	DMR38_02255	DNA-binding protein	0	0	nan	1	1	-	-
DMR38_02260	without_protein	DMR38_02260	alpha/beta hydrolase	0	0	nan	1	1	-	-
DMR38_02265	with_protein	DMR38_02265	exopolysaccharide biosynthesis polyprenyl glycosylphosphotransferase	1346.77	777.113	-0.793307	0.00085	0.00346636	M	-
DMR38_02270	with_protein	loaP	antiterminator LoaP	47.8426	223.21	2.22203	5e-05	0.000271917	K	ko:K02601
DMR38_02275	with_protein	gmd	GDP-mannose 4,6-dehydratase	306.281	168.823	-0.859344	0.00015	0.000747961	M	ko:K01711
DMR38_02280	with_protein	DMR38_02280	GDP-L-fucose synthase	403.929	246.342	-0.713439	0.0009	0.00365089	GM	ko:K02377
DMR38_02285	without_protein	DMR38_02285	UDP-glucose 6-dehydrogenase	119.05	787.106	2.72499	5e-05	0.000271917	-	-
DMR38_02290	with_protein	DMR38_02290	WecB/TagA/CpsF family glycosyltransferase	1075.58	614.074	-0.80863	0.0217	0.0552983	M	ko:K05946
DMR38_02295	with_protein	DMR38_02295	glycosyltransferase	604.132	331.076	-0.867701	0.01215	0.0340061	M	-
DMR38_02300	with_protein	DMR38_02300	hypothetical protein	298.136	202.061	-0.56118	0.00905	0.0266271	-	-
DMR38_02305	with_protein	DMR38_02305	2-C-methyl-D-erythritol 4-phosphate cytidylyltransferase	453.931	271.419	-0.741951	0.00045	0.00199985	I	ko:K00991,ko:K21030
DMR38_02310	with_protein	DMR38_02310	serine acetyltransferase	474.648	313.111	-0.600184	0.1	0.19023	E	-
DMR38_02315	with_protein	DMR38_02315	NAD(P)-dependent oxidoreductase	365.518	217.952	-0.745932	0.0071	0.0216269	GM	ko:K01710
DMR38_02320	with_protein	DMR38_02320	glycosyltransferase	306.489	185.275	-0.726167	0.0006	0.00256003	-	-
DMR38_02325	with_protein	DMR38_02325	hypothetical protein	268.724	186.969	-0.523326	0.0457	0.101548	-	-
DMR38_02330	with_protein	DMR38_02330	acyltransferase	304.936	157.267	-0.955291	0.0165	0.04405	S	-
DMR38_02335	with_protein	DMR38_02335	glycosyltransferase	225.462	121.369	-0.893484	5e-05	0.000271917	M	ko:K06338
DMR38_02340	with_protein	DMR38_02340	O-antigen ligase family protein	85.3378	146.828	0.78287	0.0001	0.000515687	-	-
DMR38_02345	with_protein	DMR38_02345	hypothetical protein	94.653	98.9815	0.0645107	0.74585	0.829741	GM	-
DMR38_02350	with_protein	DMR38_02350	4Fe-4S dicluster domain-containing protein	213.821	145.083	-0.559525	0.00695	0.0212141	C	-
DMR38_02355	with_protein	DMR38_02355	polysaccharide biosynthesis protein	128.271	114.035	-0.169718	0.40815	0.547081	C	-
DMR38_02360	with_protein	DMR38_02360	polysaccharide deacetylase family protein	183.083	107.447	-0.768873	0.00015	0.000747961	-	-
DMR38_02365	with_protein	DMR38_02365	mannose-1-phosphate guanylyltransferase/mannose-6-phosphate isomerase	183.206	98.9717	-0.888379	5e-05	0.000271917	M	ko:K00971,ko:K16011
DMR38_02370	with_protein	ltrA	group II intron reverse transcriptase/maturase	2.69873	0.75852	-1.83102	0.00025	0.00117955	L	-
DMR38_02375	with_protein	DMR38_02375	AAA family ATPase	79.2811	62.2301	-0.349364	0.08215	0.162618	K	-
DMR38_02380	without_protein	DMR38_02380	DNA-binding protein	2878.24	1982.89	-0.537582	0.06055	0.12774	-	-
DMR38_02385	with_protein	DMR38_02385	hypothetical protein	15.6426	83.9657	2.42432	0.00155	0.00583863	-	-
DMR38_02390	with_protein	DMR38_02390	exopolysaccharide biosynthesis polyprenyl glycosylphosphotransferase	2.38747	3.08141	0.368108	0.43155	0.569415	M	-
DMR38_02395	with_protein	DMR38_02395	glycosyltransferase family 1 protein	0.285066	2.88305	3.33823	0.0013	0.00502113	M	ko:K12996
DMR38_02400	with_protein	DMR38_02400	glycosyltransferase family 4 protein	1.09737	2.19946	1.0031	0.07925	0.158177	M	ko:K12994
DMR38_02405	with_protein	DMR38_02405	hypothetical protein	0.15951	2.68195	4.07156	0.0205	0.0526812	-	-
DMR38_02410	with_protein	DMR38_02410	hypothetical protein	1.49934	2.76797	0.884501	0.1543	0.265235	S	-
DMR38_02415	with_protein	DMR38_02415	hypothetical protein	1.43314	3.42998	1.25902	0.0005	0.00219009	E	ko:K01953
DMR38_02420	with_protein	DMR38_02420	hypothetical protein	0.74873	1.24595	0.734729	0.11895	0.217216	M	-
DMR38_02425	with_protein	pseB	UDP-N-acetylglucosamine 4,6-dehydratase (inverting)	2.73362	1.2071	-1.17927	0.0121	0.0338897	M	ko:K15894
DMR38_02430	with_protein	pseC	UDP-4-amino-4,6-dideoxy-N-acetyl-beta-L-altrosamine transaminase	2.83088	2.19624	-0.366215	0.3063	0.441585	E	-
DMR38_02435	with_protein	DMR38_02435	GNAT family N-acetyltransferase	2.39088	2.30789	-0.0509673	0.8926	0.929393	M	ko:K07257
DMR38_02440	with_protein	pseI	pseudaminic acid synthase	7.89281	5.36745	-0.556302	0.05975	0.126366	M	ko:K01654,ko:K15898
DMR38_02445	with_protein	pseG	UDP-2,4-diacetamido-2,4,6-trideoxy-beta-L-altropyranose hydrolase	1.90848	2.95162	0.629083	0.1212	0.220105	M	ko:K15897
DMR38_02450	with_protein	DMR38_02450	polysaccharide biosynthesis protein	0.837854	2.28899	1.44994	0.00215	0.00774797	S	-
DMR38_02455	with_protein	DMR38_02455	mannose-1-phosphate guanylyltransferase/mannose-6-phosphate isomerase	2.56753	2.7482	0.0981059	0.76915	0.84702	M	ko:K00971,ko:K16011
DMR38_02460	with_protein	rfbB	dTDP-glucose 4,6-dehydratase	1.24751	2.76975	1.1507	0.01145	0.0323498	M	ko:K01710
DMR38_02465	with_protein	rfbA	glucose-1-phosphate thymidylyltransferase RfbA	2.50369	2.83628	0.179944	0.74465	0.829089	M	ko:K00973
DMR38_02470	with_protein	rfbD	dTDP-4-dehydrorhamnose reductase	2.14613	2.69657	0.329388	0.6031	0.718636	M	ko:K00067
DMR38_02475	with_protein	rfbC	dTDP-4-dehydrorhamnose 3,5-epimerase	3.8017	4.15732	0.129009	0.76	0.840332	M	ko:K01790
DMR38_02480	with_protein	DMR38_02480	EAL domain-containing protein	11.0674	57.3162	2.37263	5e-05	0.000271917	T	-
DMR38_02485	with_protein	DMR38_02485	prepilin peptidase	250.23	342.491	0.452811	0.02815	0.0683982	NOU	ko:K02654
DMR38_02490	with_protein	DMR38_02490	type II secretion system protein	2501.28	3925.17	0.650089	0.00985	0.028554	NU	ko:K02456,ko:K02650
DMR38_02495	with_protein	DMR38_02495	type II secretion system protein GspE	116.916	117.746	0.0102057	0.97055	0.980758	NU	ko:K02652
DMR38_02500	with_protein	DMR38_02500	type II secretion system F family protein	90.6721	96.7574	0.0937133	0.79345	0.865339	NU	ko:K02653
DMR38_02505	with_protein	DMR38_02505	hypothetical protein	23.198	52.5134	1.17869	5e-05	0.000271917	NU	ko:K02662
DMR38_02510	with_protein	DMR38_02510	hypothetical protein	55.8843	86.0363	0.622502	0.04185	0.0944889	-	ko:K02664
DMR38_02515	with_protein	DMR38_02515	prepilin-type N-terminal cleavage/methylation domain-containing protein	87.8502	97.9724	0.15733	0.4365	0.574443	NU	ko:K02456,ko:K02650,ko:K10926
DMR38_02520	with_protein	DMR38_02520	type II secretion system protein	38.5363	70.0265	0.861683	0.0016	0.00600595	-	-
DMR38_02525	with_protein	DMR38_02525	prepilin-type N-terminal cleavage/methylation domain-containing protein	17.6825	120.107	2.76393	5e-05	0.000271917	-	-
DMR38_02530	with_protein	DMR38_02530	hypothetical protein	36.4509	54.3509	0.576349	0.0173	0.0458973	-	-
DMR38_02535	with_protein	DMR38_02535	methyltransferase	97.002	164.017	0.757759	0.00025	0.00117955	S	ko:K07507
DMR38_02540	with_protein	DMR38_02540	cell wall-binding repeat-containing protein	46.0605	74.2079	0.688043	0.00075	0.00311923	M	-
DMR38_02545	with_protein	DMR38_02545	MBL fold metallo-hydrolase	55.3994	72.9299	0.39664	0.0562	0.120404	S	-
DMR38_02550	with_protein	DMR38_02550	ABC transporter permease	149.872	168.303	0.16733	0.4635	0.598796	M	ko:K09808
DMR38_02555	with_protein	DMR38_02555	ATP-binding cassette domain-containing protein	84.8153	77.4573	-0.130923	0.77355	0.849607	V	ko:K09810
DMR38_02560	with_protein	DMR38_02560	ABC transporter ATP-binding protein	61.4616	62.7808	0.0306381	0.8827	0.922537	-	-
DMR38_02565	with_protein	DMR38_02565	hypothetical protein	59.318	50.7587	-0.224815	0.272	0.404454	-	-
DMR38_02570	with_protein	DMR38_02570	zinc ribbon domain-containing protein	67.3996	49.0428	-0.458699	0.0253	0.0627774	S	-
DMR38_02575	with_protein	DMR38_02575	hypothetical protein	39.2302	37.9571	-0.0475949	0.81045	0.877471	-	-
DMR38_02580	with_protein	DMR38_02580	VWA domain-containing protein	62.2833	37.0014	-0.751266	0.00025	0.00117955	S	-
DMR38_02585	with_protein	DMR38_02585	hypothetical protein	90.9037	58.4766	-0.63648	0.0031	0.0106848	L	-
DMR38_02590	with_protein	DMR38_02590	hypothetical protein	25.4174	34.6536	0.447189	0.0285	0.0690615	S	-
DMR38_02595	with_protein	DMR38_02595	VWA domain-containing protein	30.1181	36.826	0.290094	0.17065	0.286118	S	ko:K07114
DMR38_02600	with_protein	DMR38_02600	hypothetical protein	98.1232	83.3038	-0.236212	0.25125	0.380149	-	-
DMR38_02605	with_protein	DMR38_02605	hypothetical protein	758.347	868.254	0.195259	0.4174	0.555604	S	-
DMR38_02610	with_protein	DMR38_02610	hypothetical protein	0	1.064	100000	1	1	-	-
DMR38_02615	without_protein	DMR38_02615	inorganic pyrophosphatase	0.953611	16.0396	4.07209	0.23115	0.358611	C	ko:K01507
DMR38_02620	with_protein	DMR38_02620	M28 family peptidase	32.1532	37.9055	0.237445	0.2777	0.410886	S	-
DMR38_02625	with_protein	DMR38_02625	lysophospholipase	0.815387	29.8527	5.19423	5e-05	0.000271917	E	-
DMR38_02630	with_protein	DMR38_02630	hypothetical protein	46.8924	33.315	-0.493182	0.0164	0.0438483	S	-
DMR38_02635	with_protein	DMR38_02635	hypothetical protein	16.6452	16.1681	-0.0419561	0.8569	0.907018	-	-
DMR38_02640	with_protein	DMR38_02640	YARHG domain-containing protein	43.6926	34.321	-0.348297	0.11205	0.207575	S	-
DMR38_02645	with_protein	DMR38_02645	ABC transporter substrate-binding protein	316.592	346.922	0.131987	0.53295	0.66055	P	ko:K02016
DMR38_02650	with_protein	DMR38_02650	iron ABC transporter permease	541.849	636.277	0.231764	0.3505	0.489312	P	ko:K02015
DMR38_02655	with_protein	DMR38_02655	ATP-binding cassette domain-containing protein	134.553	113.202	-0.249275	0.6941	0.791542	HP	ko:K02013
DMR38_02660	with_protein	ytaF	sporulation membrane protein YtaF	99.6936	90.3385	-0.14216	0.4866	0.619564	P	-
DMR38_02665	with_protein	DMR38_02665	hypothetical protein	363.062	206.796	-0.812008	0.00055	0.00237876	M	-
DMR38_02670	with_protein	DMR38_02670	DUF1861 family protein	207.883	189.144	-0.136287	0.5052	0.635972	S	-
DMR38_02675	with_protein	DMR38_02675	glycosidase	268.088	290.651	0.116581	0.5844	0.70352	G	ko:K20885
DMR38_02680	with_protein	DMR38_02680	two pore domain potassium channel family protein	277.76	341.369	0.297493	0.1517	0.261601	S	ko:K10716
DMR38_02685	with_protein	DMR38_02685	FAD-binding protein	323.038	213.845	-0.595138	0.0069	0.0210814	C	ko:K00104
DMR38_02690	with_protein	DMR38_02690	Ldh family oxidoreductase	438.514	227.1	-0.949295	5e-05	0.000271917	C	-
DMR38_02695	with_protein	DMR38_02695	teicoplanin resistance protein VanZ	10.8951	70.3919	2.69173	0.05865	0.124447	S	-
DMR38_02700	with_protein	DMR38_02700	macro domain-containing protein	84.0645	103.735	0.303334	0.24345	0.372114	S	-
DMR38_02705	with_protein	DMR38_02705	efflux RND transporter periplasmic adaptor subunit	164.58	133.825	-0.298441	0.1427	0.249385	M	-
DMR38_02710	with_protein	DMR38_02710	HlyD family efflux transporter periplasmic adaptor subunit	170.783	169.463	-0.0111941	0.9529	0.970507	V	ko:K03543
DMR38_02715	with_protein	DMR38_02715	alpha/beta fold hydrolase	2787.41	1562.8	-0.834792	0.00115	0.00451524	I	-
DMR38_02720	with_protein	DMR38_02720	metallophosphoesterase family protein	0.949387	1.27354	0.423776	0.31065	0.44654	U	-
DMR38_02725	with_protein	lepB	signal peptidase I	142.849	141.49	-0.0137908	0.94635	0.966041	U	ko:K03100
DMR38_02730	with_protein	proB	glutamate 5-kinase	82.5198	117.151	0.505557	0.01325	0.0365399	E	ko:K00931
DMR38_02735	with_protein	DMR38_02735	glutamate-5-semialdehyde dehydrogenase	208.608	236.692	0.182216	0.39145	0.531315	E	ko:K00147
DMR38_02740	with_protein	DMR38_02740	hypothetical protein	19.9716	23.2277	0.217896	0.6593	0.764549	S	-
DMR38_02745	with_protein	DMR38_02745	penicillin-binding transpeptidase domain-containing protein	33.715	36.9256	0.131231	0.5121	0.642254	M	ko:K05515,ko:K21467
DMR38_02750	with_protein	DMR38_02750	methyl-accepting chemotaxis protein	52.1198	40.7368	-0.355499	0.0793	0.158237	NT	ko:K03406
DMR38_02755	with_protein	DMR38_02755	DUF3533 domain-containing protein	42.1654	35.2108	-0.260042	0.19245	0.313107	S	ko:K01421
DMR38_02760	with_protein	DMR38_02760	hypothetical protein	12.9335	27.1004	1.0672	5e-05	0.000271917	-	-
DMR38_02765	with_protein	DMR38_02765	leucine-rich repeat domain-containing protein	10.809	26.1424	1.27416	5e-05	0.000271917	M	ko:K13730
DMR38_02770	with_protein	DMR38_02770	PDZ domain-containing protein	93.7195	100.91	0.106648	0.6014	0.717298	M	ko:K03797
DMR38_02775	with_protein	DMR38_02775	DUF45 domain-containing protein	109.646	118.333	0.109999	0.59155	0.709587	S	ko:K07043
DMR38_02780	with_protein	DMR38_02780	hypothetical protein	38.2848	54.9766	0.522046	0.0219	0.0557288	P	-
DMR38_02785	with_protein	DMR38_02785	transcriptional repressor	76.2422	114.747	0.589795	0.00795	0.0238028	P	ko:K02076,ko:K03711
DMR38_02790	with_protein	DMR38_02790	hypothetical protein	0.548255	33.3291	5.92579	0.06115	0.12872	-	-
DMR38_02795	with_protein	DMR38_02795	HD-GYP domain-containing protein	266.665	393.151	0.560055	0.01085	0.03098	T	-
DMR38_02800	with_protein	DMR38_02800	rhomboid family intramembrane serine protease	159.307	365.835	1.19938	5e-05	0.000271917	S	ko:K19225
DMR38_02805	with_protein	hflB	ATP-dependent zinc metalloprotease FtsH	34.0575	65.4559	0.942551	5e-05	0.000271917	O	ko:K03798
DMR38_02810	with_protein	DMR38_02810	DUF1232 domain-containing protein	33.1422	59.0529	0.833339	5e-05	0.000271917	S	-
DMR38_02815	with_protein	DMR38_02815	ribonuclease HI	68.4629	54.8234	-0.320531	0.1293	0.23102	L	ko:K03469,ko:K06993
DMR38_02820	with_protein	DMR38_02820	helix-turn-helix domain-containing protein	73.9856	104.391	0.496681	0.014	0.0382553	K	-
DMR38_02825	with_protein	DMR38_02825	helix-turn-helix transcriptional regulator	10.625	128.928	3.60103	5e-05	0.000271917	K	-
DMR38_02830	with_protein	clpB	ATP-dependent chaperone ClpB	228.991	162.441	-0.495375	0.0303	0.0726381	O	ko:K03695,ko:K03696
DMR38_02835	with_protein	DMR38_02835	polysaccharide deacetylase	9.10505	7.96256	-0.193435	0.51075	0.641408	G	-
DMR38_02840	with_protein	DMR38_02840	DUF3870 domain-containing protein	44.8252	24.4769	-0.872889	0.004	0.0132493	S	-
DMR38_02845	with_protein	DMR38_02845	succinate CoA transferase	0.945845	0.564659	-0.744224	0.2381	0.366505	C	ko:K18118
DMR38_02850	with_protein	DMR38_02850	methylmalonyl-CoA mutase	1.47457	1.17412	-0.328714	0.4437	0.580652	I	ko:K01847,ko:K01848
DMR38_02855	with_protein	DMR38_02855	cobalamin B12-binding domain-containing protein	1.42764	0.754926	-0.919225	0.3305	0.467906	I	ko:K01849
DMR38_02860	with_protein	meaB	methylmalonyl Co-A mutase-associated GTPase MeaB	1.73663	1.79688	0.0492037	0.9148	0.945373	E	ko:K07588
DMR38_02865	with_protein	mce	methylmalonyl-CoA epimerase	2.65097	3.54951	0.4211	0.47945	0.613655	E	ko:K01759,ko:K05606
DMR38_02870	with_protein	DMR38_02870	methylmalonyl-CoA carboxyltransferase	4.46188	2.80355	-0.670397	0.0257	0.0635161	I	ko:K01966
DMR38_02875	with_protein	DMR38_02875	hypothetical protein	4.1558	2.46491	-0.753591	0.28045	0.41393	-	-
DMR38_02880	with_protein	DMR38_02880	biotin/lipoyl-binding protein	8.75677	5.8259	-0.587918	0.16975	0.284994	I	-
DMR38_02885	with_protein	DMR38_02885	sodium ion-translocating decarboxylase subunit beta	15.3703	12.1801	-0.335619	0.1592	0.271461	C	ko:K01572
DMR38_02890	with_protein	DMR38_02890	PAS domain S-box protein	0.559499	1.0056	0.845849	0.1049	0.197112	KT	-
DMR38_02895	with_protein	DMR38_02895	EamA family transporter	9.81492	14.9388	0.606016	0.02045	0.0525946	EG	-
DMR38_02900	with_protein	DMR38_02900	glutamine amidotransferase	350.395	269.409	-0.379184	0.06445	0.134352	S	ko:K07009
DMR38_02905	with_protein	DMR38_02905	DUF1727 domain-containing protein	33.3065	34.6665	0.0577384	0.7854	0.858885	M	ko:K01928
DMR38_02910	with_protein	pckA	phosphoenolpyruvate carboxykinase (ATP)	470.569	228.531	-1.04202	5e-05	0.000271917	H	ko:K01610
DMR38_02915	with_protein	DMR38_02915	undecaprenyl-diphosphate phosphatase	71.7506	70.7418	-0.020428	0.9204	0.949085	V	ko:K06153
DMR38_02920	rRNA	DMR38_02920	---	459.926	595.863	0.373579	0.11625	0.213226	-	-
DMR38_02925	tRNA	DMR38_02925	---	0	0	nan	1	1	-	-
DMR38_02930	tRNA	DMR38_02930	---	0	0	nan	1	1	-	-
DMR38_02935	rRNA	DMR38_02935	---	0.0272256	2.6746	6.61822	0.0682	0.140572	-	-
DMR38_02940	rRNA	rrf	---	0	0	nan	1	1	-	-
DMR38_02945	tRNA	DMR38_02945	---	0	0	nan	1	1	-	-
DMR38_02950	with_protein	DMR38_02950	DMT family transporter	6.17726	3.9117	-0.659171	0.048	0.105742	EG	-
DMR38_02955	with_protein	folP	dihydropteroate synthase	148.197	46.4008	-1.67529	5e-05	0.000271917	H	ko:K00796
DMR38_02960	with_protein	folE	GTP cyclohydrolase I FolE	171.79	80.33	-1.09664	5e-05	0.000271917	F	ko:K01495
DMR38_02965	with_protein	DMR38_02965	HD domain-containing protein	60.9381	42.3092	-0.526373	0.02685	0.0657642	S	ko:K06950
DMR38_02970	with_protein	folK	2-amino-4-hydroxy-6-hydroxymethyldihydropteridine diphosphokinase	95.4797	64.9882	-0.555016	0.0077	0.023192	H	ko:K00950,ko:K13940
DMR38_02975	without_protein	DMR38_02975	transposase	103.216	59.2991	-0.799585	0.6479	0.755727	L	-
DMR38_02980	with_protein	DMR38_02980	WHG domain-containing protein	92.6066	50.2261	-0.882678	0.0002	0.000966816	K	-
DMR38_02985	with_protein	DMR38_02985	ATP-binding cassette domain-containing protein	71.4525	37.8692	-0.91596	0.00145	0.00551471	V	ko:K01990,ko:K09695
DMR38_02990	with_protein	DMR38_02990	ABC transporter permease	68.379	32.6167	-1.06794	0.0003	0.00138668	S	ko:K01992
DMR38_02995	without_protein	DMR38_02995	conjugal transfer protein	113.895	61.3351	-0.89292	0.0329	0.0778079	S	-
DMR38_03000	without_protein	DMR38_03000	hypothetical protein	4.20553	2.58511	-0.702062	0.26555	0.396948	-	-
DMR38_03005	with_protein	DMR38_03005	AAA family ATPase	1.81516	1.39357	-0.381311	0.37245	0.511635	S	-
DMR38_03010	with_protein	DMR38_03010	hypothetical protein	3.50061	3.31536	-0.0784408	0.78865	0.861614	S	-
DMR38_03015	with_protein	DMR38_03015	GNAT family N-acetyltransferase	4.84173	4.63393	-0.0632864	0.87865	0.920024	K	-
DMR38_03020	with_protein	DMR38_03020	GNAT family N-acetyltransferase	6.43894	6.2831	-0.0353467	0.92505	0.952088	J	ko:K03790
DMR38_03025	without_protein	DMR38_03025	hypothetical protein	3.43977	3.37028	-0.0294436	0.93285	0.957467	-	-
DMR38_03030	with_protein	DMR38_03030	hypothetical protein	4.7988	3.51718	-0.448255	0.4659	0.600982	-	-
DMR38_03035	without_protein	DMR38_03035	DUF2262 domain-containing protein	0	0	nan	1	1	-	-
DMR38_03040	with_protein	DMR38_03040	hypothetical protein	0	2.7314	100000	0.03825	0.0878351	-	-
DMR38_03045	with_protein	DMR38_03045	hypothetical protein	7.57077	5.91036	-0.357194	0.57445	0.694807	-	-
DMR38_03050	with_protein	DMR38_03050	VWA domain-containing protein	4.63276	4.18115	-0.147972	0.6918	0.789978	S	-
DMR38_03055	with_protein	DMR38_03055	hypothetical protein	0.900624	2.73483	1.60245	0.02495	0.0620808	S	-
DMR38_03060	with_protein	DMR38_03060	hypothetical protein	0	4.76928	100000	5e-05	0.000271917	-	-
DMR38_03065	with_protein	DMR38_03065	DUF4132 domain-containing protein	5.2444	4.94278	-0.085455	0.70875	0.802802	C	-
DMR38_03070	with_protein	DMR38_03070	IS256 family transposase	0	0	nan	1	1	L	-
DMR38_03075	with_protein	DMR38_03075	peptidase S41	3.97819	6.04755	0.604239	0.0432	0.0969807	M	-
DMR38_03080	with_protein	DMR38_03080	transporter	0	0.86214	100000	5e-05	0.000271917	S	ko:K01992,ko:K19310
DMR38_03085	with_protein	DMR38_03085	ABC transporter permease	0.25316	1.16898	2.20713	0.03245	0.0768675	S	ko:K01992,ko:K19310
DMR38_03090	with_protein	DMR38_03090	ATP-binding cassette domain-containing protein	6.07096	4.35487	-0.479295	0.1386	0.24399	V	ko:K01990,ko:K19309
DMR38_03095	with_protein	DMR38_03095	HAMP domain-containing histidine kinase	18.155	43.5797	1.26329	5e-05	0.000271917	T	-
DMR38_03100	with_protein	DMR38_03100	response regulator	13.8843	25.5059	0.877377	0.001	0.00400521	K	ko:K18349
DMR38_03105	rRNA	DMR38_03105	---	0	0	nan	1	1	-	-
DMR38_03110	tRNA	DMR38_03110	---	0	0	nan	1	1	-	-
DMR38_03115	tRNA	DMR38_03115	---	0	0	nan	1	1	-	-
DMR38_03120	rRNA	DMR38_03120	---	110.319	253.871	1.20241	5e-05	0.000271917	-	-
DMR38_03125	rRNA	rrf	---	8077.45	10206.5	0.337516	0.23025	0.35811	-	-
DMR38_03130	tRNA	DMR38_03130	---	0	0	nan	1	1	-	-
DMR38_03135	with_protein	DMR38_03135	EamA family transporter	27.1521	23.9134	-0.183245	0.4168	0.555126	EG	-
DMR38_03140	with_protein	DMR38_03140	MBL fold metallo-hydrolase	29.0738	20.6482	-0.493704	0.0336	0.0792081	L	ko:K02238
DMR38_03145	with_protein	DMR38_03145	1-acylglycerol-3-phosphate O-acyltransferase	27.4898	23.053	-0.253942	0.29015	0.423983	I	ko:K00655
DMR38_03150	with_protein	DMR38_03150	2-isopropylmalate synthase	337.933	147.26	-1.19837	5e-05	0.000271917	E	-
DMR38_03155	with_protein	DMR38_03155	isocitrate dehydrogenase (NAD(+))	391.17	195.792	-0.998474	5e-05	0.000271917	C	ko:K00030
DMR38_03160	with_protein	DMR38_03160	O-acetylhomoserine aminocarboxypropyltransferase/cysteine synthase	502.185	7356.02	3.87263	5e-05	0.000271917	E	ko:K01740
DMR38_03165	with_protein	DMR38_03165	homocysteine methyltransferase	52.4379	116.759	1.15485	5e-05	0.000271917	E	ko:K00548
DMR38_03170	with_protein	DMR38_03170	hydrolase	579.503	712.87	0.298823	0.18225	0.300603	C	-
DMR38_03175	with_protein	DMR38_03175	transporter substrate-binding domain-containing protein	1123.01	268.856	-2.06247	5e-05	0.000271917	ET	ko:K02030
DMR38_03180	with_protein	ehuC	ectoine/hydroxyectoine ABC transporter permease subunit EhuC	1088.79	353.678	-1.62222	5e-05	0.000271917	P	ko:K02029,ko:K02030
DMR38_03185	with_protein	DMR38_03185	ATP-binding cassette domain-containing protein	1190.23	283.724	-2.06868	5e-05	0.000271917	E	ko:K02028
DMR38_03190	with_protein	DMR38_03190	argininosuccinate synthase	3872.6	672.237	-2.52626	5e-05	0.000271917	E	ko:K01940
DMR38_03195	with_protein	argH	argininosuccinate lyase	6665.5	1387.43	-2.2643	5e-05	0.000271917	E	ko:K01755
DMR38_03200	with_protein	DMR38_03200	DUF378 domain-containing protein	466.468	297.466	-0.649053	0.00545	0.0172589	S	ko:K09779
DMR38_03205	with_protein	DMR38_03205	AsnC family transcriptional regulator	37.3161	174.496	2.22532	5e-05	0.000271917	K	ko:K03718
DMR38_03210	with_protein	DMR38_03210	hypothetical protein	89.2109	42.9443	-1.05475	5e-05	0.000271917	J	ko:K01893
DMR38_03215	with_protein	DMR38_03215	hypothetical protein	93.0013	287.878	1.63013	5e-05	0.000271917	-	-
DMR38_03220	with_protein	DMR38_03220	GntR family transcriptional regulator	56.3355	67.6269	0.263553	0.21115	0.335814	K	ko:K03710
DMR38_03225	with_protein	DMR38_03225	XdhC family protein	595.757	279.241	-1.09321	5e-05	0.000271917	O	ko:K07402
DMR38_03230	with_protein	DMR38_03230	hypothetical protein	0.875204	3.38078	1.94966	0.00045	0.00199985	-	-
DMR38_03235	with_protein	DMR38_03235	sigma-70 family RNA polymerase sigma factor	1.03046	3.24114	1.65321	0.09105	0.17666	K	ko:K03088
DMR38_03240	with_protein	DMR38_03240	GntR family transcriptional regulator	45.8702	26.139	-0.811353	0.0005	0.00219009	K	ko:K05799
DMR38_03245	with_protein	DMR38_03245	transketolase	4.55958	6.35885	0.479865	0.23085	0.35856	G	ko:K00615
DMR38_03250	with_protein	DMR38_03250	transketolase family protein	5.66732	6.11944	0.110733	0.7543	0.836202	G	-
DMR38_03255	with_protein	DMR38_03255	glucose 1-dehydrogenase	20.329	17.8337	-0.188933	0.4434	0.580401	IQ	ko:K00059
DMR38_03260	with_protein	DMR38_03260	MFS transporter	14.3706	14.2958	-0.00752894	0.9744	0.983331	P	-
DMR38_03265	with_protein	pfkA	6-phosphofructokinase	1.21286	2.36002	0.960386	0.04025	0.091452	G	ko:K00850
DMR38_03270	with_protein	DMR38_03270	vitamin B12-dependent ribonucleotide reductase	196.48	408.054	1.05438	5e-05	0.000271917	F	ko:K00525
DMR38_03275	with_protein	DMR38_03275	gamma carbonic anhydrase family protein	37.3905	16.962	-1.14037	5e-05	0.000271917	S	-
DMR38_03280	without_protein	DMR38_03280	peptidase M14	285.736	436.878	0.612548	0.0049	0.0157835	EM	ko:K01308
DMR38_03285	with_protein	DMR38_03285	DUF327 family protein	12.0736	91.6452	2.9242	5e-05	0.000271917	S	ko:K09770
DMR38_03290	with_protein	DMR38_03290	calcium-translocating P-type ATPase, PMCA-type	12.5419	11.6457	-0.106959	0.6054	0.720697	P	ko:K01537
DMR38_03295	with_protein	DMR38_03295	DNA-binding protein	175.213	120.172	-0.544009	0.00855	0.0253827	S	ko:K00243
DMR38_03300	with_protein	DMR38_03300	DUF1624 domain-containing protein	5.43417	14.1511	1.38078	5e-05	0.000271917	I	-
DMR38_03305	with_protein	DMR38_03305	NAD(+) synthase	87.3823	97.3702	0.156139	0.4428	0.579944	H	ko:K01950
DMR38_03310	with_protein	DMR38_03310	NfeD family protein	38.0681	83.4911	1.13304	5e-05	0.000271917	OU	-
DMR38_03315	with_protein	DMR38_03315	SPFH/Band 7/PHB domain protein	180.613	175.68	-0.0399518	0.84185	0.89703	O	-
DMR38_03320	with_protein	DMR38_03320	response regulator	68.6924	69.7861	0.0227892	0.9137	0.944599	T	-
DMR38_03325	with_protein	DMR38_03325	HAMP domain-containing protein	28.9475	45.5382	0.653639	0.00195	0.00712909	T	-
DMR38_03330	with_protein	DMR38_03330	hypothetical protein	16.5169	24.4059	0.563287	0.01	0.0289006	-	-
DMR38_03335	with_protein	addB	helicase-exonuclease AddAB subunit AddB	12.8064	24.1239	0.913598	5e-05	0.000271917	L	ko:K16899
DMR38_03340	other	ssrS	6S RNA	15887.8	19199.9	0.273179	0.22055	0.34707	-	-
DMR38_03345	with_protein	DMR38_03345	formate dehydrogenase subunit alpha	3695.5	2895.51	-0.351952	0.25305	0.382084	C	ko:K22015
DMR38_03350	with_protein	DMR38_03350	molybdopterin molybdotransferase MoeA	940.664	704.15	-0.417797	0.18835	0.308207	H	ko:K03750
DMR38_03355	with_protein	mobB	molybdopterin-guanine dinucleotide biosynthesis protein B	737.082	567.28	-0.377764	0.5365	0.662965	H	ko:K03753,ko:K13818
DMR38_03360	with_protein	fdhD	formate dehydrogenase accessory sulfurtransferase FdhD	398.531	411.751	0.0470802	0.9382	0.96082	C	ko:K02379
DMR38_03365	with_protein	nuoE	NADH-quinone oxidoreductase subunit NuoE	10974	4304.14	-1.35029	0.01455	0.0395573	C	ko:K00334
DMR38_03370	with_protein	DMR38_03370	NADH-quinone oxidoreductase subunit F	3280.76	1630.25	-1.00894	0.00955	0.0278343	C	ko:K00335
DMR38_03375	with_protein	DMR38_03375	2Fe-2S iron-sulfur cluster binding domain-containing protein	3550.82	2170.16	-0.710351	0.009	0.0265138	C	-
DMR38_03380	with_protein	DMR38_03380	4Fe-4S dicluster domain-containing protein	4625.69	2064.84	-1.16364	5e-05	0.000271917	C	ko:K05796
DMR38_03385	with_protein	DMR38_03385	4Fe-4S dicluster domain-containing protein	5574.14	2701.34	-1.04507	0.0006	0.00256003	C	ko:K00533
DMR38_03390	with_protein	DMR38_03390	4Fe-4S dicluster domain-containing protein	10941.3	7248.5	-0.59403	0.0407	0.0923315	C	ko:K05796
DMR38_03395	with_protein	DMR38_03395	AAA family ATPase	29.5522	18.728	-0.658069	0.0022	0.00790697	K	ko:K03721,ko:K06714,ko:K21405
DMR38_03400	with_protein	DMR38_03400	ethanolamine utilization protein EutN	130.193	140.328	0.108151	0.65485	0.761303	CQ	ko:K04028
DMR38_03405	with_protein	DMR38_03405	APC family permease	80.5135	145.487	0.853588	0.0001	0.000515687	E	-
DMR38_03410	with_protein	DMR38_03410	ACT domain-containing protein	118.347	3822.68	5.01349	5e-05	0.000271917	S	ko:K06209
DMR38_03415	with_protein	DMR38_03415	homoserine dehydrogenase	7.73648	499.048	6.01136	5e-05	0.000271917	E	ko:K00003
DMR38_03420	with_protein	DMR38_03420	homoserine kinase	10.9364	549.035	5.64969	5e-05	0.000271917	F	ko:K00872
DMR38_03425	with_protein	DMR38_03425	GNAT family N-acetyltransferase	21.5054	359.033	4.06135	5e-05	0.000271917	K	-
DMR38_03430	with_protein	DMR38_03430	hypothetical protein	91.9866	415.739	2.17618	5e-05	0.000271917	-	-
DMR38_03435	with_protein	DMR38_03435	DUF4321 domain-containing protein	24.0411	129.704	2.43165	5e-05	0.000271917	S	-
DMR38_03440	with_protein	DMR38_03440	Maf-like protein	171.662	163.011	-0.0746014	0.71735	0.808911	D	ko:K06287
DMR38_03445	with_protein	radC	DNA repair protein RadC	203.457	185.774	-0.131175	0.5105	0.641343	E	ko:K03630
DMR38_03450	with_protein	DMR38_03450	MreB/Mrl family cell shape determining protein	430.398	265.11	-0.69908	0.0013	0.00502113	D	ko:K03569
DMR38_03455	with_protein	mreC	rod shape-determining protein MreC	142.631	133.225	-0.0984227	0.6223	0.733875	M	ko:K03570
DMR38_03460	with_protein	mreD	rod shape-determining protein MreD	110.584	91.8624	-0.267596	0.2063	0.330215	M	ko:K03571
DMR38_03465	with_protein	DMR38_03465	penicillin-binding protein	282.179	216.373	-0.38309	0.10275	0.19418	M	ko:K05515
DMR38_03470	with_protein	minC	septum site-determining protein MinC	480.615	445.97	-0.107935	0.60605	0.721086	D	ko:K03610
DMR38_03475	with_protein	minD	septum site-determining protein MinD	537.2	451.823	-0.249702	0.2416	0.370163	D	ko:K03609
DMR38_03480	with_protein	minE	cell division topological specificity factor MinE	1153.26	1296.44	0.168838	0.4103	0.548778	D	ko:K03608
DMR38_03485	with_protein	rodA	rod shape-determining protein RodA	49.8961	47.06	-0.0844257	0.6827	0.783188	D	ko:K05837
DMR38_03490	with_protein	mgsA	methylglyoxal synthase	241.757	169.917	-0.508727	0.01645	0.0439529	G	ko:K01734
DMR38_03495	with_protein	DMR38_03495	endopeptidase	2.26085	8.11425	1.84359	0.00635	0.0196539	M	-
DMR38_03500	with_protein	DMR38_03500	metalloprotease	0.318296	4.49591	3.82017	0.0013	0.00502113	S	ko:K06402
DMR38_03505	with_protein	DMR38_03505	TIGR03960 family B12-binding radical SAM protein	16.1747	12.1104	-0.417492	0.06305	0.131962	C	-
DMR38_03510	with_protein	DMR38_03510	DUF2344 domain-containing protein	4.42994	4.58173	0.0486053	0.94875	0.967267	S	-
DMR38_03515	with_protein	DMR38_03515	ribonuclease E/G	30.8404	23.4657	-0.394268	0.0624	0.130788	J	ko:K08301
DMR38_03520	with_protein	rplU	50S ribosomal protein L21	3574.14	3409.62	-0.0679852	0.7609	0.840693	J	ko:K02888
DMR38_03525	with_protein	DMR38_03525	ribosomal-processing cysteine protease Prp	832.418	1036.21	0.315936	0.11345	0.209543	J	ko:K07584
DMR38_03530	with_protein	DMR38_03530	50S ribosomal protein L27	4176.78	3473.85	-0.265856	0.23965	0.368399	J	ko:K02899
DMR38_03535	with_protein	obgE	GTPase ObgE	30.7602	22.3663	-0.459738	0.03205	0.0760875	S	ko:K03979
DMR38_03540	with_protein	DMR38_03540	nicotinate-nucleotide adenylyltransferase	88.2118	49.1065	-0.845058	0.0002	0.000966816	H	ko:K00969
DMR38_03545	with_protein	DMR38_03545	HD domain-containing protein	108.382	62.4546	-0.795245	0.0002	0.000966816	H	ko:K00969
DMR38_03550	with_protein	DMR38_03550	RidA family protein	354.909	353.849	-0.00431532	0.9838	0.988331	J	ko:K09022
DMR38_03555	with_protein	DMR38_03555	RluA family pseudouridine synthase	7.25652	7.48857	0.0454124	0.8761	0.918852	J	ko:K06177,ko:K06180
DMR38_03560	with_protein	DMR38_03560	D-alanyl-D-alanine carboxypeptidase	51.8108	47.7184	-0.118707	0.56405	0.68598	M	ko:K01286,ko:K07258
DMR38_03565	with_protein	DMR38_03565	DNA-binding protein	0.465084	0.933329	1.00489	0.20925	0.33335	L	ko:K02237
DMR38_03570	with_protein	selD	selenide, water dikinase SelD	192.889	107.718	-0.840512	5e-05	0.000271917	-	-
DMR38_03575	with_protein	DMR38_03575	L-seryl-tRNA(Sec) selenium transferase	102.735	61.6336	-0.737139	0.00035	0.00160084	J	ko:K01042
DMR38_03580	with_protein	selB	selenocysteine-specific translation elongation factor	91.9585	71.1248	-0.37063	0.06835	0.140755	J	ko:K03833
DMR38_03585	with_protein	DMR38_03585	methyltetrahydrofolate cobalamin methyltransferase	0	0	nan	1	1	E	ko:K00548
DMR38_03590	with_protein	DMR38_03590	cobalamin-binding protein	0	0	nan	1	1	S	-
DMR38_03595	with_protein	DMR38_03595	uroporphyrinogen decarboxylase	1837.86	2190.01	0.252911	0.3382	0.476301	H	-
DMR38_03600	with_protein	DMR38_03600	DUF4445 domain-containing protein	19.992	40.5165	1.01909	5e-05	0.000271917	C	-
DMR38_03605	with_protein	DMR38_03605	hypothetical protein	347.883	251.56	-0.4677	0.03915	0.0895705	QT	ko:K02647
DMR38_03610	with_protein	DMR38_03610	methyltetrahydrofolate cobalamin methyltransferase	0	0	nan	1	1	E	ko:K00548
DMR38_03615	with_protein	DMR38_03615	cobalamin-binding protein	0	0	nan	1	1	S	-
DMR38_03620	with_protein	DMR38_03620	uroporphyrinogen decarboxylase	201.072	145.495	-0.466743	0.02215	0.0562055	H	-
DMR38_03625	with_protein	DMR38_03625	DUF4445 domain-containing protein	3.59319	4.01374	0.159682	0.57435	0.69479	C	-
DMR38_03630	with_protein	DMR38_03630	methyltetrahydrofolate cobalamin methyltransferase	91.299	211.063	1.209	5e-05	0.000271917	E	ko:K00548
DMR38_03635	with_protein	DMR38_03635	cobalamin-binding protein	232.08	554.128	1.2556	5e-05	0.000271917	S	-
DMR38_03640	with_protein	DMR38_03640	uroporphyrinogen decarboxylase	405.705	905.896	1.15891	5e-05	0.000271917	H	-
DMR38_03645	with_protein	DMR38_03645	TetR/AcrR family transcriptional regulator	4.92096	10.3987	1.07939	0.00475	0.0153585	K	-
DMR38_03650	with_protein	DMR38_03650	efflux RND transporter periplasmic adaptor subunit	0.338659	0.501297	0.565832	0.395	0.534739	M	-
DMR38_03655	with_protein	DMR38_03655	efflux RND transporter permease subunit	7.58819	6.96602	-0.123421	0.5768	0.696657	V	-
DMR38_03660	with_protein	DMR38_03660	OsmC family protein	27.0097	34.7016	0.361525	0.1877	0.307487	O	ko:K07397,ko:K19000
DMR38_03665	with_protein	DMR38_03665	DUF2179 domain-containing protein	12.3204	72.3508	2.55396	5e-05	0.000271917	S	-
DMR38_03670	with_protein	DMR38_03670	HAMP domain-containing protein	0.386052	0.965764	1.32288	0.016	0.0429854	NT	ko:K03406
DMR38_03675	with_protein	DMR38_03675	ABC transporter ATP-binding protein	1.82568	1.44827	-0.334103	0.529	0.65732	V	ko:K02003
DMR38_03680	with_protein	DMR38_03680	FtsX-like permease family protein	4.97494	8.7604	0.816318	0.0004	0.00180447	V	ko:K02004
DMR38_03685	with_protein	DMR38_03685	response regulator transcription factor	10.9936	16.9097	0.621187	0.0268	0.0656915	T	-
DMR38_03690	with_protein	DMR38_03690	HAMP domain-containing histidine kinase	1.57607	6.0555	1.94191	5e-05	0.000271917	T	-
DMR38_03695	with_protein	DMR38_03695	IS256 family transposase	0	0	nan	1	1	L	ko:K07493
DMR38_03700	with_protein	DMR38_03700	cyclic nucleotide-binding domain-containing protein	83.4787	95.9446	0.200793	0.33075	0.467973	K	-
DMR38_03705	with_protein	priS	hydroxylamine reductase	4.42439	3.96359	-0.158671	0.5855	0.704529	C	ko:K05601
DMR38_03710	with_protein	DMR38_03710	response regulator	26.0736	23.1718	-0.17022	0.4783	0.612863	T	-
DMR38_03715	with_protein	DMR38_03715	DUF1835 domain-containing protein	0.429641	11.9693	4.80006	0.0032	0.0109756	S	-
DMR38_03720	with_protein	DMR38_03720	50S ribosomal protein L7/L12	13.2903	12.7609	-0.0586436	0.9391	0.961376	S	-
DMR38_03725	with_protein	DMR38_03725	DUF1835 domain-containing protein	4.74044	7.844	0.726569	0.0536	0.115771	S	-
DMR38_03730	with_protein	DMR38_03730	HAMP domain-containing histidine kinase	5.34973	9.65859	0.852347	0.00165	0.00616782	T	-
DMR38_03735	with_protein	DMR38_03735	hypothetical protein	20.252	22.282	0.137814	0.53495	0.661973	M	-
DMR38_03740	with_protein	DMR38_03740	sulfite exporter TauE/SafE family protein	132.93	215.287	0.695594	0.00075	0.00311923	I	ko:K07090
DMR38_03745	with_protein	DMR38_03745	cation-transporting P-type ATPase	19.3895	30.8765	0.671234	0.0011	0.00435281	P	-
DMR38_03750	with_protein	DMR38_03750	ComEC/Rec2 family competence protein	15.3469	50.6114	1.72152	5e-05	0.000271917	S	ko:K02238
DMR38_03755	with_protein	holA	DNA polymerase III subunit delta	7.16808	24.9335	1.79843	5e-05	0.000271917	L	ko:K02340
DMR38_03760	with_protein	rpsT	30S ribosomal protein S20	555.474	1706.04	1.61886	5e-05	0.000271917	J	ko:K02968
DMR38_03765	with_protein	DMR38_03765	GPR endopeptidase	1.3416	2.15093	0.681006	0.13305	0.236125	C	ko:K06012
DMR38_03770	with_protein	DMR38_03770	stage II sporulation protein P	4.5592	14.0299	1.62165	5e-05	0.000271917	M	ko:K06385
DMR38_03775	with_protein	DMR38_03775	hypothetical protein	0	0	nan	1	1	-	-
DMR38_03780	with_protein	lepA	elongation factor 4	163.388	128.144	-0.350536	0.09705	0.185845	M	ko:K03596
DMR38_03785	with_protein	DMR38_03785	oxygen-independent coproporphyrinogen III oxidase	13.8546	20.2403	0.546866	0.02	0.0516017	H	-
DMR38_03790	with_protein	hrcA	heat-inducible transcriptional repressor HrcA	373.27	501.107	0.424899	0.0616	0.129447	K	ko:K03705
DMR38_03795	with_protein	grpE	nucleotide exchange factor GrpE	71.7285	264.494	1.88262	5e-05	0.000271917	O	ko:K03687
DMR38_03800	with_protein	dnaK	molecular chaperone DnaK	1103.11	966.134	-0.191281	0.488	0.620955	O	ko:K04043
DMR38_03805	with_protein	dnaJ	molecular chaperone DnaJ	265.225	184.173	-0.526155	0.0171	0.0454564	O	ko:K03686,ko:K05516
DMR38_03810	with_protein	DMR38_03810	50S ribosomal protein L11 methyltransferase	95.8184	63.7312	-0.588303	0.00485	0.0156536	J	ko:K02687
DMR38_03815	with_protein	DMR38_03815	16S rRNA (uracil(1498)-N(3))-methyltransferase	64.7688	67.1951	0.053057	0.8035	0.873	J	ko:K09761
DMR38_03820	with_protein	mtaB	tRNA (N(6)-L-threonylcarbamoyladenosine(37)-C(2))-methylthiotransferase MtaB	58.5048	53.818	-0.120466	0.56105	0.68362	J	ko:K18707
DMR38_03825	with_protein	DMR38_03825	HIT domain-containing protein	1744.59	3067.16	0.814015	0.0002	0.000966816	FG	ko:K02503
DMR38_03830	with_protein	DMR38_03830	30S ribosomal protein S21	4667.01	4771.62	0.0319806	0.876	0.918807	J	ko:K02970
DMR38_03835	with_protein	DMR38_03835	GatB/YqeY domain-containing protein	7366.37	5655.35	-0.381338	0.14935	0.258599	S	ko:K09117
DMR38_03840	with_protein	yqfC	sporulation protein YqfC	0.9817	4.44236	2.17797	0.54875	0.673134	S	-
DMR38_03845	with_protein	yqfD	sporulation protein YqfD	40.2944	47.9351	0.250503	0.2236	0.350537	S	ko:K06438
DMR38_03850	with_protein	DMR38_03850	HDIG domain-containing protein	56.6682	92.6297	0.708935	0.0006	0.00256003	S	ko:K07037
DMR38_03855	with_protein	ybeY	rRNA maturation RNase YbeY	30.6264	38.9758	0.347803	0.16815	0.283044	S	ko:K01489,ko:K07042
DMR38_03860	with_protein	DMR38_03860	phosphatase PAP2 family protein	29.2519	40.3773	0.465014	0.04255	0.0957479	IM	ko:K00887,ko:K00901
DMR38_03865	with_protein	DMR38_03865	GTPase Era	50.457	57.8897	0.198252	0.33905	0.477082	S	ko:K03595
DMR38_03870	with_protein	recO	DNA repair protein RecO	26.0394	62.9363	1.2732	5e-05	0.000271917	L	ko:K03584
DMR38_03875	with_protein	DMR38_03875	DUF4342 domain-containing protein	95.4539	123.353	0.369917	0.07625	0.153767	K	-
DMR38_03880	with_protein	DMR38_03880	transcriptional regulator	465.086	522.152	0.166972	0.4182	0.556256	K	-
DMR38_03885	with_protein	DMR38_03885	pyruvate, phosphate dikinase	1776.68	895.992	-0.987626	0.0008	0.0032966	G	ko:K01006
DMR38_03890	with_protein	DMR38_03890	hypothetical protein	0.752234	3.54114	2.23496	0.164	0.277767	-	-
DMR38_03895	with_protein	DMR38_03895	RNA degradosome polyphosphate kinase	1.18116	1.56153	0.402756	0.25455	0.383954	P	ko:K00937
DMR38_03900	with_protein	ppx	exopolyphosphatase	29.8769	43.5301	0.542983	0.0088	0.0259958	FP	ko:K01524
DMR38_03905	with_protein	DMR38_03905	CotS family spore coat protein	1.3391	16.2632	3.60228	5e-05	0.000271917	S	-
DMR38_03910	with_protein	DMR38_03910	DNA primase	264.17	757.374	1.51954	5e-05	0.000271917	L	ko:K02316
DMR38_03915	with_protein	rpoD	RNA polymerase sigma factor RpoD	312.151	303.219	-0.0418839	0.9299	0.955777	K	ko:K03086
DMR38_03920	with_protein	DMR38_03920	hypothetical protein	12.4694	54.35	2.12389	5e-05	0.000271917	S	-
DMR38_03925	with_protein	DMR38_03925	SAM-dependent methyltransferase	41.1992	64.5659	0.648156	0.1716	0.287353	S	ko:K06967
DMR38_03930	with_protein	DMR38_03930	Nif3-like dinuclear metal center hexameric protein	169.38	197.261	0.219842	0.3261	0.462936	S	-
DMR38_03935	with_protein	DMR38_03935	hypothetical protein	9.41104	6.06476	-0.633904	0.0476	0.105061	S	ko:K07164
DMR38_03940	RNase_P_RNA	rnpB	---	71084.9	61375.1	-0.21189	0.5341	0.661468	-	-
DMR38_03945	with_protein	DMR38_03945	pyridoxal-phosphate dependent enzyme	456.684	930.445	1.02672	5e-05	0.000271917	E	-
DMR38_03950	with_protein	DMR38_03950	LysR family transcriptional regulator	7.24589	30.4977	2.07347	5e-05	0.000271917	K	-
DMR38_03955	with_protein	DMR38_03955	sulfite exporter TauE/SafE family protein	5.94931	4.68929	-0.343353	0.3256	0.462389	S	ko:K07090
DMR38_03960	with_protein	DMR38_03960	DUF1653 domain-containing protein	18.4234	16.6205	-0.148576	0.80425	0.873404	S	-
DMR38_03965	with_protein	DMR38_03965	amino acid permease	178.78	80.5344	-1.15051	5e-05	0.000271917	E	ko:K11737
DMR38_03970	with_protein	budA	acetolactate decarboxylase	383.711	532.988	0.474083	0.02765	0.0674065	Q	ko:K01575
DMR38_03975	with_protein	DMR38_03975	ATP-binding cassette domain-containing protein	79.3468	94.2044	0.247622	0.2244	0.351347	S	ko:K15738
DMR38_03980	with_protein	DMR38_03980	SGNH hydrolase	0.242909	0.234937	-0.048142	1	1	E	-
DMR38_03985	with_protein	DMR38_03985	prolipoprotein diacylglyceryl transferase	50.5565	69.8931	0.467253	0.0265	0.0650946	M	ko:K13292
DMR38_03990	with_protein	DMR38_03990	trypsin-like serine protease	277.469	182.033	-0.608127	0.00485	0.0156536	O	ko:K04771
DMR38_03995	with_protein	DMR38_03995	MarR family transcriptional regulator	36.0388	15.7753	-1.19188	0.0001	0.000515687	K	-
DMR38_04000	with_protein	DMR38_04000	MATE family efflux transporter	26.6758	12.5227	-1.09099	5e-05	0.000271917	V	-
DMR38_04005	with_protein	DMR38_04005	methyltransferase	7.43541	7.53069	0.0183698	0.94135	0.962641	LV	ko:K07317
DMR38_04010	with_protein	DMR38_04010	hypothetical protein	2.47244	31.5297	3.6727	0.02645	0.0650014	-	-
DMR38_04015	with_protein	DMR38_04015	NCS2 family permease	549.63	464.119	-0.243966	0.29355	0.427557	S	ko:K06901
DMR38_04020	with_protein	DMR38_04020	hydrolase	3737.73	2670.81	-0.484885	0.01795	0.0472182	-	-
DMR38_04025	with_protein	DMR38_04025	hydrolase	13.5696	17.3045	0.350769	0.2027	0.325907	E	-
DMR38_04030	with_protein	purE	5-(carboxyamino)imidazole ribonucleotide mutase	179.884	44.4532	-2.01671	5e-05	0.000271917	F	ko:K01588
DMR38_04035	with_protein	DMR38_04035	phosphoribosylaminoimidazolesuccinocarboxamide synthase	145.095	51.0623	-1.50667	5e-05	0.000271917	F	ko:K01756,ko:K01923
DMR38_04040	with_protein	DMR38_04040	amidophosphoribosyltransferase	244.27	64.0874	-1.93036	5e-05	0.000271917	F	ko:K00764
DMR38_04045	with_protein	DMR38_04045	phosphoribosylformylglycinamidine cyclo-ligase	208.14	47.5669	-2.12952	5e-05	0.000271917	F	ko:K01933
DMR38_04050	with_protein	DMR38_04050	phosphoribosylglycinamide formyltransferase	139.352	34.0368	-2.03357	5e-05	0.000271917	F	ko:K11175
DMR38_04055	with_protein	purH	bifunctional phosphoribosylaminoimidazolecarboxamide formyltransferase/IMP cyclohydrolase	161.534	42.0419	-1.94194	5e-05	0.000271917	F	ko:K00602
DMR38_04060	with_protein	purD	phosphoribosylamine--glycine ligase	216.454	53.9722	-2.00377	5e-05	0.000271917	F	ko:K01945
DMR38_04065	with_protein	DMR38_04065	exopolysaccharide biosynthesis protein	55.5117	75.6869	0.447252	0.0285	0.0690615	G	-
DMR38_04070	with_protein	DMR38_04070	hypothetical protein	59.304	100.701	0.763877	0.00015	0.000747961	S	-
DMR38_04075	with_protein	DMR38_04075	MBL fold metallo-hydrolase	53.3287	88.3405	0.728163	0.0005	0.00219009	S	-
DMR38_04080	with_protein	DMR38_04080	hypothetical protein	6.20624	21.7887	1.81179	0.00045	0.00199985	-	-
DMR38_04085	with_protein	DMR38_04085	5-methyltetrahydrofolate--homocysteine methyltransferase	357.853	200.766	-0.833852	5e-05	0.000271917	E	-
DMR38_04090	with_protein	DMR38_04090	hypothetical protein	140.246	81.0657	-0.790796	0.0003	0.00138668	M	-
DMR38_04095	with_protein	DMR38_04095	FAD-dependent oxidoreductase	21.9375	13.3911	-0.712125	0.0016	0.00600595	C	ko:K00244
DMR38_04100	with_protein	DMR38_04100	hypothetical protein	2.58018	2.57831	-0.00104598	0.9776	0.984722	C	ko:K00335
DMR38_04105	with_protein	DMR38_04105	FAD-dependent oxidoreductase	2.37485	1.35105	-0.813755	0.0174	0.046102	C	-
DMR38_04110	with_protein	DMR38_04110	MerR family transcriptional regulator	28.293	170.872	2.5944	5e-05	0.000271917	K	-
DMR38_04115	with_protein	DMR38_04115	cyclase family protein	5.50407	4.57318	-0.267301	0.4413	0.578308	S	-
DMR38_04120	with_protein	DMR38_04120	2-dehydropantoate 2-reductase	2.14179	2.46025	0.199988	0.61865	0.731173	H	ko:K00077
DMR38_04125	with_protein	DMR38_04125	amino acid permease	6.20045	7.85001	0.340322	0.1982	0.320267	E	-
DMR38_04130	with_protein	DMR38_04130	branched-chain amino acid aminotransferase	11.3979	12.2208	0.100571	0.68525	0.785109	E	ko:K00826,ko:K02619
DMR38_04135	with_protein	nhaA	Na+/H+ antiporter NhaA	18.7254	14.0375	-0.415711	0.0729	0.14829	P	ko:K03313
DMR38_04140	with_protein	rlmD	23S rRNA (uracil(1939)-C(5))-methyltransferase RlmD	305.101	250.117	-0.286684	0.18835	0.308207	J	ko:K03215
DMR38_04145	with_protein	DMR38_04145	hypothetical protein	114.138	213.097	0.900731	5e-05	0.000271917	-	-
DMR38_04150	with_protein	DMR38_04150	LTA synthase family protein	10.4513	23.082	1.14309	5e-05	0.000271917	M	-
DMR38_04155	with_protein	DMR38_04155	TatD family deoxyribonuclease	7.48267	21.8606	1.54671	5e-05	0.000271917	L	ko:K03424
DMR38_04160	with_protein	DMR38_04160	ABC transporter permease subunit	14.2396	16.7751	0.236413	0.36445	0.504424	P	-
DMR38_04165	with_protein	DMR38_04165	ABC transporter substrate-binding protein	26.0093	19.76	-0.396445	0.16515	0.279188	P	-
DMR38_04170	with_protein	DMR38_04170	ABC transporter ATP-binding protein	32.2961	25.6148	-0.334382	0.2783	0.411623	P	ko:K02049
DMR38_04175	with_protein	DMR38_04175	DUF3471 domain-containing protein	14.1698	74.761	2.39947	5e-05	0.000271917	-	-
DMR38_04180	with_protein	DMR38_04180	aminotransferase class I/II-fold pyridoxal phosphate-dependent enzyme	3.87994	9.23178	1.25057	0.0001	0.000515687	K	-
DMR38_04185	with_protein	DMR38_04185	MFS transporter	4.16285	8.64506	1.0543	0.0006	0.00256003	EGP	-
DMR38_04190	with_protein	DMR38_04190	hypothetical protein	7.48093	13.7061	0.873529	0.32035	0.456984	-	-
DMR38_04195	with_protein	DMR38_04195	sodium:proton antiporter	225.097	370.794	0.720071	0.001	0.00400521	C	ko:K03315
DMR38_04200	with_protein	cls	cardiolipin synthase	60.0394	115.947	0.949484	5e-05	0.000271917	I	ko:K06131
DMR38_04205	with_protein	DMR38_04205	hypothetical protein	2.99464	2.58871	-0.210149	0.73735	0.823923	S	-
DMR38_04210	with_protein	DMR38_04210	ABC transporter ATP-binding protein	8.88046	15.4101	0.79517	0.00065	0.00274794	V	ko:K06147
DMR38_04215	with_protein	DMR38_04215	ATP-binding cassette domain-containing protein	12.5249	16.1159	0.363686	0.0955	0.183355	V	ko:K06147
DMR38_04220	with_protein	DMR38_04220	cation:proton antiporter	22.8049	25.0162	0.133519	0.54215	0.667697	P	-
DMR38_04225	with_protein	DMR38_04225	hypothetical protein	88.3517	101.565	0.201074	0.31815	0.454649	D	-
DMR38_04230	with_protein	DMR38_04230	formylmethanofuran dehydrogenase	368.249	373.671	0.021087	0.9163	0.946603	C	ko:K11261
DMR38_04235	with_protein	DMR38_04235	DUF1002 domain-containing protein	796.734	829.758	0.0585925	0.7968	0.867816	S	-
DMR38_04240	with_protein	DMR38_04240	NAD(P)-dependent oxidoreductase	31.5337	29.0091	-0.120389	0.59035	0.708991	I	ko:K00020,ko:K00042
DMR38_04245	with_protein	DMR38_04245	divalent cation tolerance protein CutA	12.3403	11.5301	-0.0979724	0.8078	0.876233	S	-
DMR38_04250	with_protein	DMR38_04250	methyl-accepting chemotaxis protein	1.89844	2.85548	0.588919	0.06385	0.133291	NT	ko:K03406
DMR38_04255	with_protein	DMR38_04255	2-isopropylmalate synthase	20.6963	16.8039	-0.300577	0.16165	0.274825	E	ko:K01649
DMR38_04260	with_protein	leuC	3-isopropylmalate dehydratase large subunit	21.3896	16.7149	-0.355775	0.2495	0.378281	H	ko:K01703,ko:K20452
DMR38_04265	with_protein	leuD	3-isopropylmalate dehydratase small subunit	8.0588	12.0519	0.580624	0.51205	0.642254	E	ko:K01704
DMR38_04270	with_protein	leuB	3-isopropylmalate dehydrogenase	28.679	22.2224	-0.36798	0.23125	0.358732	C	ko:K00052
DMR38_04275	with_protein	DMR38_04275	NAD(P)/FAD-dependent oxidoreductase	2745.93	1699.16	-0.692473	0.02755	0.0672033	C	-
DMR38_04280	with_protein	DMR38_04280	4Fe-4S dicluster domain-containing protein	2749.7	1264.39	-1.12083	0.09475	0.182218	C	ko:K00196,ko:K07307,ko:K08358
DMR38_04285	with_protein	cooS	anaerobic carbon-monoxide dehydrogenase catalytic subunit	3764.74	1772.75	-1.08656	0.00055	0.00237876	C	ko:K00198
DMR38_04290	with_protein	DMR38_04290	DEAD/DEAH box helicase	7.15035	10.0765	0.494909	0.0656	0.136257	L	-
DMR38_04295	with_protein	DMR38_04295	lantibiotic protection ABC transporter ATP-binding protein	1.28582	0.903542	-0.509025	0.4007	0.540122	V	ko:K01990,ko:K20459,ko:K20490
DMR38_04300	with_protein	DMR38_04300	lantibiotic immunity ABC transporter MutE/EpiE family permease subunit	0.748889	1.1179	0.577967	0.349	0.487893	S	ko:K20491
DMR38_04305	with_protein	DMR38_04305	lantibiotic immunity ABC transporter MutG family permease subunit	25.7118	28.3247	0.13963	0.54635	0.671129	S	ko:K20492
DMR38_04310	with_protein	DMR38_04310	response regulator	38.5178	38.5122	-0.000209765	0.996	0.996988	T	ko:K20488
DMR38_04315	with_protein	DMR38_04315	HAMP domain-containing histidine kinase	16.1259	21.8497	0.438234	0.0445	0.0994565	T	ko:K20487
DMR38_04320	with_protein	DMR38_04320	DNA gyrase subunit B	48.7857	23.2203	-1.07107	5e-05	0.000271917	L	ko:K02622
DMR38_04325	with_protein	DMR38_04325	DNA topoisomerase IV subunit A	22.481	14.4124	-0.641396	0.002	0.00728056	L	ko:K02469,ko:K02621
DMR38_04330	with_protein	DMR38_04330	lipoate--protein ligase	13.4561	33.961	1.33562	5e-05	0.000271917	H	ko:K03800
DMR38_04335	with_protein	DMR38_04335	DJ-1/PfpI family protein	234.333	141.96	-0.723076	0.0003	0.00138668	S	ko:K03152
DMR38_04340	with_protein	DMR38_04340	insulinase family protein	159.983	147.866	-0.113628	0.57435	0.69479	S	-
DMR38_04345	with_protein	recJ	single-stranded-DNA-specific exonuclease RecJ	94.3475	84.7465	-0.154831	0.43985	0.577017	L	ko:K07462
DMR38_04350	with_protein	DMR38_04350	arginine repressor	53.5154	65.2837	0.286769	0.21735	0.343239	K	ko:K03402
DMR38_04355	with_protein	DMR38_04355	amino acid permease	16.2473	20.5369	0.338018	0.1165	0.213636	E	ko:K03294
DMR38_04360	with_protein	arcA	arginine deiminase	26.4095	1.58382	-4.05958	5e-05	0.000271917	E	ko:K01478
DMR38_04365	with_protein	argF	ornithine carbamoyltransferase	44.8684	1.51244	-4.89075	5e-05	0.000271917	E	ko:K00611,ko:K13252
DMR38_04370	with_protein	arcD	arginine-ornithine antiporter	16.4576	5.61481	-1.55144	5e-05	0.000271917	E	ko:K03758
DMR38_04375	with_protein	arcC	carbamate kinase	25.6202	6.12367	-2.06481	5e-05	0.000271917	E	ko:K00926
DMR38_04380	with_protein	DMR38_04380	methyl-accepting chemotaxis protein	11.8183	9.02759	-0.38861	0.08605	0.168662	NT	ko:K03406
DMR38_04385	with_protein	DMR38_04385	TrmB family transcriptional regulator	398.109	116.645	-1.77104	5e-05	0.000271917	K	-
DMR38_04390	with_protein	DMR38_04390	undecaprenyldiphospho-muramoylpentapeptide beta-N-acetylglucosaminyltransferase	102.777	90.832	-0.178245	0.37525	0.514256	M	ko:K02563
DMR38_04395	with_protein	nifJ	pyruvate:ferredoxin (flavodoxin) oxidoreductase	2272.87	859.381	-1.40315	5e-05	0.000271917	C	ko:K03737
DMR38_04400	with_protein	DMR38_04400	DUF1292 domain-containing protein	489.777	761.981	0.63763	0.00175	0.00649649	S	-
DMR38_04405	with_protein	DMR38_04405	HAD-IB family hydrolase	18.073	48.817	1.43355	5e-05	0.000271917	E	-
DMR38_04410	with_protein	DMR38_04410	aminotransferase class IV	44.3402	64.3233	0.536726	0.011	0.0313252	EH	ko:K00826
DMR38_04415	with_protein	DMR38_04415	DUF342 domain-containing protein	76.8358	61.6468	-0.317753	0.1185	0.216559	L	ko:K09749
DMR38_04420	with_protein	DMR38_04420	purine-binding chemotaxis protein CheW	298.224	195.643	-0.608173	0.00305	0.0105282	NT	ko:K03408
DMR38_04425	with_protein	DMR38_04425	chemotaxis protein CheD	367.398	188.64	-0.961708	5e-05	0.000271917	NT	ko:K03411
DMR38_04430	with_protein	DMR38_04430	chemotaxis response regulator protein-glutamate methylesterase	210.449	125.254	-0.748614	0.0002	0.000966816	NT	ko:K03412
DMR38_04435	with_protein	DMR38_04435	protein-glutamate O-methyltransferase CheR	273.229	245.03	-0.157152	0.43715	0.574877	NT	ko:K00575
DMR38_04440	with_protein	DMR38_04440	chemotaxis protein CheA	435.943	260.918	-0.740543	0.0017	0.00633565	NT	ko:K03407
DMR38_04445	with_protein	DMR38_04445	chemotaxis protein CheC	660.822	350.43	-0.915135	5e-05	0.000271917	NT	ko:K03410
DMR38_04450	with_protein	DMR38_04450	response regulator	652.148	420.751	-0.632233	0.0017	0.00633565	NT	ko:K03413
DMR38_04455	with_protein	DMR38_04455	purine-binding chemotaxis protein CheW	441.711	225.455	-0.970263	5e-05	0.000271917	NT	ko:K03408
DMR38_04460	with_protein	fliM	flagellar motor switch protein FliM	660.028	525.719	-0.328235	0.4345	0.572371	N	ko:K02416
DMR38_04465	with_protein	fliY	flagellar motor switch phosphatase FliY	1126.79	569.393	-0.984722	0.0024	0.00853457	N	ko:K02417
DMR38_04470	with_protein	flgM	flagellar biosynthesis anti-sigma factor FlgM	16.4077	9.88141	-0.731584	0.1334	0.236642	N	ko:K02398
DMR38_04475	with_protein	DMR38_04475	flagellar protein FlgN	21.496	31.7075	0.560756	0.0524	0.113666	S	-
DMR38_04480	with_protein	flgK	flagellar hook-associated protein FlgK	77.5273	62.199	-0.317813	0.11375	0.209853	N	ko:K02396
DMR38_04485	with_protein	DMR38_04485	four helix bundle protein	274.602	1636.16	2.5749	5e-05	0.000271917	S	-
DMR38_04490	without_protein	flgL	flagellar hook-associated protein 3	209	212.847	0.0263138	0.89615	0.931879	N	ko:K02397
DMR38_04495	without_protein	DMR38_04495	flagellar hook-associated protein 3	127.081	102.014	-0.316981	0.1133	0.209362	N	ko:K02397
DMR38_04500	with_protein	fliW	flagellar assembly protein FliW	0.619546	16.738	4.75577	0.0038	0.0126753	S	ko:K13626
DMR38_04505	with_protein	csrA	carbon storage regulator CsrA	6.58723	25.4895	1.95216	0.00875	0.025867	T	ko:K03563
DMR38_04510	with_protein	DMR38_04510	flagellar protein FlaG	7.78875	36.8717	2.24305	5e-05	0.000271917	N	ko:K06603
DMR38_04515	with_protein	DMR38_04515	hypothetical protein	48.9524	46.9748	-0.0594926	0.83615	0.894268	-	-
DMR38_04520	with_protein	fliS	flagellar export chaperone FliS	87.3664	61.8668	-0.497913	0.03775	0.0870461	N	ko:K02422
DMR38_04525	with_protein	DMR38_04525	flagellar capping protein	121.988	88.3014	-0.466231	0.0219	0.0557288	N	ko:K02407
DMR38_04530	with_protein	DMR38_04530	flagellar protein FliT	2.34555	20.8887	3.15472	0.00015	0.000747961	-	-
DMR38_04535	with_protein	DMR38_04535	hypothetical protein	353.064	383.009	0.117449	0.6142	0.727838	N	ko:K02406
DMR38_04540	with_protein	DMR38_04540	hypothetical protein	0	1.70731	100000	5e-05	0.000271917	K	-
DMR38_04545	with_protein	DMR38_04545	carbon storage regulator	31.5775	26.2125	-0.268642	0.7085	0.802688	T	ko:K03563
DMR38_04550	with_protein	DMR38_04550	four helix bundle protein	31.4384	66.3491	1.07755	0.0002	0.000966816	S	-
DMR38_04555	without_protein	DMR38_04555	flagellin protein	607.781	592.37	-0.037053	0.8543	0.905282	N	ko:K02406
DMR38_04560	with_protein	DMR38_04560	flagellin	510.175	398.862	-0.355103	0.1036	0.195443	N	ko:K02406
DMR38_04565	with_protein	DMR38_04565	hypothetical protein	0	1.4438	100000	5e-05	0.000271917	-	-
DMR38_04570	without_protein	DMR38_04570	transposase	2.24143	2.08226	-0.106269	0.84245	0.897065	L	ko:K07491
DMR38_04575	with_protein	DMR38_04575	glycosyltransferase	0.337858	2.01374	2.57539	5e-05	0.000271917	M	-
DMR38_04580	without_protein	DMR38_04580	AAA family ATPase	0.947373	1.10956	0.227983	0.74185	0.827229	S	-
DMR38_04585	with_protein	DMR38_04585	hypothetical protein	384.11	620.181	0.69117	0.0006	0.00256003	D	-
DMR38_04590	with_protein	DMR38_04590	flagellin	225.275	163.167	-0.465338	0.02375	0.0596373	N	ko:K02406
DMR38_04595	with_protein	DMR38_04595	IS256 family transposase	4.63489	10.7383	1.21216	0.00025	0.00117955	L	-
DMR38_04600	with_protein	DMR38_04600	hypothetical protein	21.8123	20.5274	-0.087591	0.72325	0.813461	-	-
DMR38_04605	with_protein	DMR38_04605	hypothetical protein	18.6366	18.7309	0.00728154	0.97875	0.985036	N	-
DMR38_04610	with_protein	DMR38_04610	SDR family NAD(P)-dependent oxidoreductase	77.3815	85.6321	0.146163	0.47385	0.608902	M	ko:K01784
DMR38_04615	without_protein	DMR38_04615	AAA family ATPase	16.6757	18.0562	0.114747	0.59445	0.711744	S	-
DMR38_04620	with_protein	DMR38_04620	nucleotidyltransferase domain-containing protein	0.116695	9.94455	6.41309	0.2454	0.373926	S	-
DMR38_04625	with_protein	DMR38_04625	DUF86 domain-containing protein	42.7267	47.0292	0.138419	0.6138	0.727465	S	-
DMR38_04630	with_protein	DMR38_04630	zinc-ribbon domain-containing protein	37.859	51.4308	0.441996	0.03135	0.0746563	S	-
DMR38_04635	with_protein	DMR38_04635	putative motility protein	57.6335	34.7716	-0.728998	0.16705	0.281486	S	-
DMR38_04640	with_protein	DMR38_04640	hypothetical protein	65.5712	34.7955	-0.914162	0.0124	0.0346098	-	-
DMR38_04645	with_protein	DMR38_04645	hypothetical protein	26.0957	21.5659	-0.27506	0.24755	0.376102	S	-
DMR38_04650	with_protein	DMR38_04650	cell wall-binding repeat-containing protein	328.383	365.942	0.156236	0.51055	0.641356	M	ko:K01179
DMR38_04655	with_protein	DMR38_04655	DUF5050 domain-containing protein	501.886	408.58	-0.296741	0.2748	0.407641	M	-
DMR38_04660	with_protein	DMR38_04660	hydrolase	67.0179	77.2908	0.20575	0.3193	0.455848	S	-
DMR38_04665	with_protein	DMR38_04665	homoserine dehydrogenase	32.2177	57.797	0.843141	5e-05	0.000271917	E	ko:K00003
DMR38_04670	with_protein	DMR38_04670	DUF441 domain-containing protein	3.72207	13.0025	1.80461	5e-05	0.000271917	S	-
DMR38_04675	with_protein	DMR38_04675	DUF3867 domain-containing protein	80.7461	192.971	1.25692	5e-05	0.000271917	S	-
DMR38_04680	with_protein	DMR38_04680	hypothetical protein	0.660713	20.3088	4.94194	0.01185	0.0332877	S	-
DMR38_04685	with_protein	DMR38_04685	hypothetical protein	297.107	481.139	0.695471	0.0004	0.00180447	S	-
DMR38_04690	with_protein	DMR38_04690	dUTP diphosphatase	234.869	216.083	-0.120271	0.56085	0.683479	F	ko:K01520
DMR38_04695	with_protein	ssb	single-stranded DNA-binding protein	131.117	179.959	0.456814	0.03805	0.0875877	L	ko:K03111
DMR38_04700	with_protein	DMR38_04700	methyl-accepting chemotaxis protein	34.0741	26.9912	-0.336186	0.1056	0.198058	NT	ko:K03406
DMR38_04705	with_protein	DMR38_04705	hypothetical protein	348.104	338.07	-0.0421964	0.8403	0.896272	-	-
DMR38_04710	with_protein	DMR38_04710	flagellin	178.355	173.453	-0.0402069	0.8379	0.895191	N	ko:K02406
DMR38_04715	with_protein	flgB	flagellar basal body rod protein FlgB	507.534	387.249	-0.390243	0.05565	0.119479	N	ko:K02387
DMR38_04720	with_protein	flgC	flagellar basal body rod protein FlgC	368.925	316.374	-0.221697	0.27175	0.404194	N	ko:K02388
DMR38_04725	with_protein	fliE	flagellar hook-basal body complex protein FliE	617.594	567.866	-0.121108	0.5488	0.673134	N	ko:K02408
DMR38_04730	with_protein	fliF	flagellar basal body M-ring protein FliF	461.532	282.282	-0.709294	0.00205	0.00744243	N	ko:K02409
DMR38_04735	with_protein	fliG	flagellar motor switch protein FliG	337.797	260.788	-0.373279	0.12145	0.220484	N	ko:K02410
DMR38_04740	with_protein	DMR38_04740	flagellar assembly protein FliH	107.851	103.209	-0.0634708	0.8958	0.931704	NU	ko:K02411
DMR38_04745	with_protein	fliI	flagellar protein export ATPase FliI	317.349	204.79	-0.631925	0.0035	0.0118361	NU	ko:K02412,ko:K03224
DMR38_04750	with_protein	fliJ	flagellar export protein FliJ	17.4533	111.501	2.67548	5e-05	0.000271917	N	ko:K02413
DMR38_04755	with_protein	DMR38_04755	flagellar hook-length control protein FliK	116.298	236.857	1.02619	5e-05	0.000271917	N	ko:K02414
DMR38_04760	with_protein	DMR38_04760	flagellar biosynthesis protein FlgD	272.407	285.39	0.067171	0.73735	0.823923	N	ko:K02389
DMR38_04765	with_protein	DMR38_04765	flagellar biosynthesis protein	3.43619	201.973	5.87721	5e-05	0.000271917	N	-
DMR38_04770	with_protein	DMR38_04770	flagellar hook-basal body complex protein	623.308	442.911	-0.492928	0.028	0.0681055	N	ko:K02390
DMR38_04775	with_protein	DMR38_04775	endoflagellar protein	3.28664	52.7535	4.00458	0.02595	0.0639577	N	ko:K02385
DMR38_04780	with_protein	DMR38_04780	flagellar basal body protein FliL	176.084	147.24	-0.258094	0.20965	0.333922	N	ko:K02415
DMR38_04785	with_protein	DMR38_04785	flagellar biosynthesis protein FliZ	149.996	161.696	0.10836	0.8057	0.87468	N	ko:K02418
DMR38_04790	with_protein	fliP	flagellar type III secretion system pore protein FliP	188.595	163.253	-0.208182	0.3702	0.510064	N	ko:K02419
DMR38_04795	with_protein	fliQ	flagellar biosynthesis protein FliQ	208.816	189.927	-0.136787	0.54605	0.670914	N	ko:K02420
DMR38_04800	with_protein	DMR38_04800	fused FliR family export protein/FlhB family type III secretion system protein	164.931	162.984	-0.0171322	0.9389	0.961232	N	ko:K02401,ko:K13820
DMR38_04805	without_protein	flhA	flagellar biosynthesis protein FlhA	167.283	146.973	-0.18674	0.5077	0.638422	N	ko:K02400
DMR38_04810	with_protein	flhF	flagellar biosynthesis protein FlhF	97.3462	123.118	0.338845	0.48605	0.619157	N	ko:K02404
DMR38_04815	with_protein	DMR38_04815	MinD/ParA family protein	59.8643	90.7879	0.600804	0.3751	0.514094	D	ko:K04562
DMR38_04820	with_protein	DMR38_04820	flagellar protein	67.6719	85.4183	0.335988	0.1138	0.209853	M	-
DMR38_04825	with_protein	DMR38_04825	FliA/WhiG family RNA polymerase sigma factor	123.234	126.635	0.0392759	0.8424	0.897065	K	ko:K02405
DMR38_04830	with_protein	DMR38_04830	hypothetical protein	25.9942	46.0759	0.825823	0.0014	0.00534976	-	-
DMR38_04835	with_protein	DMR38_04835	hypothetical protein	93.1239	93.2102	0.00133636	0.99555	0.996661	-	-
DMR38_04840	with_protein	DMR38_04840	flagellar basal body rod protein FlgG	228.287	177.57	-0.362461	0.07735	0.155597	N	ko:K02392
DMR38_04845	with_protein	flgG	flagellar basal body rod protein FlgG	336.952	267.985	-0.330391	0.1089	0.203162	N	ko:K02392
DMR38_04850	with_protein	DMR38_04850	hypothetical protein	355.011	380.418	0.0997218	0.61495	0.728293	-	-
DMR38_04855	with_protein	DMR38_04855	putative manganese-dependent inorganic diphosphatase	444.106	389.339	-0.189877	0.4105	0.548909	C	ko:K15986
DMR38_04860	with_protein	DMR38_04860	calcium-translocating P-type ATPase, PMCA-type	4.2447	9.52734	1.16641	5e-05	0.000271917	P	ko:K01537
DMR38_04865	without_protein	DMR38_04865	DNA-binding protein	0	0	nan	1	1	-	-
DMR38_04870	with_protein	DMR38_04870	hypothetical protein	2.82282	105.219	5.22011	5e-05	0.000271917	-	-
DMR38_04875	with_protein	DMR38_04875	ATP-dependent protease	2.04738	3.08905	0.593384	0.04395	0.0984043	O	-
DMR38_04880	with_protein	DMR38_04880	DHA2 family efflux MFS transporter permease subunit	21.8717	21.0863	-0.0527594	0.8018	0.871505	U	ko:K03446
DMR38_04885	with_protein	DMR38_04885	HlyD family secretion protein	2.8083	3.01318	0.10159	0.8206	0.884376	V	-
DMR38_04890	with_protein	DMR38_04890	efflux RND transporter periplasmic adaptor subunit	3.5655	1.81477	-0.974318	0.016	0.0429854	M	-
DMR38_04895	with_protein	DMR38_04895	TetR family transcriptional regulator	17.636	27.6307	0.647749	0.0114	0.0322311	K	-
DMR38_04900	with_protein	ychF	redox-regulated ATPase YchF	338.922	125.944	-1.42817	5e-05	0.000271917	J	ko:K06942
DMR38_04905	with_protein	mraZ	division/cell wall cluster transcriptional repressor MraZ	240.277	409.171	0.768005	0.00015	0.000747961	K	ko:K03925
DMR38_04910	with_protein	rsmH	16S rRNA (cytosine(1402)-N(4))-methyltransferase RsmH	229.767	248.3	0.111913	0.59255	0.710312	J	ko:K03438
DMR38_04915	with_protein	DMR38_04915	hypothetical protein	168.506	226.141	0.424423	0.0392	0.0896722	-	-
DMR38_04920	with_protein	DMR38_04920	stage V sporulation protein D	353.829	325.22	-0.121636	0.5968	0.713763	M	ko:K03587,ko:K08384
DMR38_04925	with_protein	DMR38_04925	UDP-N-acetylmuramoyl-L-alanyl-D-glutamate--2,6-diaminopimelate ligase	82.693	57.3577	-0.527778	0.0087	0.0257475	M	ko:K01928
DMR38_04930	with_protein	DMR38_04930	UDP-N-acetylmuramoyl-tripeptide--D-alanyl-D-alanine ligase	119.164	70.0995	-0.765472	0.00015	0.000747961	M	ko:K01929
DMR38_04935	with_protein	DMR38_04935	phospho-N-acetylmuramoyl-pentapeptide-transferase	314.757	210.59	-0.579802	0.00675	0.0207093	M	ko:K01000
DMR38_04940	with_protein	spoVE	stage V sporulation protein E	280.18	223.767	-0.324357	0.1222	0.221621	D	ko:K03588
DMR38_04945	with_protein	DMR38_04945	FtsQ-type POTRA domain-containing protein	12.549	29.8448	1.24991	5e-05	0.000271917	D	ko:K03589
DMR38_04950	with_protein	DMR38_04950	DUF881 domain-containing protein	70.2562	99.4223	0.500944	0.0142	0.0387035	S	-
DMR38_04955	with_protein	DMR38_04955	DUF1290 domain-containing protein	131.051	162.268	0.30825	0.1486	0.25766	S	-
DMR38_04960	with_protein	DMR38_04960	DUF881 domain-containing protein	57.1924	72.8403	0.348913	0.09785	0.186933	S	-
DMR38_04965	with_protein	DMR38_04965	YggS family pyridoxal phosphate-dependent enzyme	447.946	409.954	-0.127863	0.53505	0.661984	S	ko:K06997
DMR38_04970	with_protein	DMR38_04970	DUF552 domain-containing protein	823.337	742.498	-0.149096	0.47645	0.611269	D	ko:K09772
DMR38_04975	with_protein	DMR38_04975	YggT family protein	1414.74	1301.45	-0.120417	0.54765	0.672368	S	ko:K02221
DMR38_04980	with_protein	DMR38_04980	RNA-binding protein	273.813	485.56	0.826459	5e-05	0.000271917	S	-
DMR38_04985	with_protein	DMR38_04985	DivIVA domain-containing protein	241.93	420.726	0.798291	0.00015	0.000747961	D	ko:K04074
DMR38_04990	with_protein	DMR38_04990	5'-methylthioadenosine/adenosylhomocysteine nucleosidase	21.7229	28.3106	0.382126	0.11045	0.205294	E	ko:K01243
DMR38_04995	with_protein	lspA	signal peptidase II	1.22683	17.6992	3.85068	0.21245	0.337084	MU	ko:K03101
DMR38_05000	with_protein	DMR38_05000	RluA family pseudouridine synthase	49.8721	52.6817	0.0790689	0.7163	0.808517	J	ko:K06180
DMR38_05005	with_protein	uraA	uracil permease	417.517	181.538	-1.20156	5e-05	0.000271917	F	ko:K02824
DMR38_05010	with_protein	pyrR	bifunctional pyr operon transcriptional regulator/uracil phosphoribosyltransferase PyrR	766.223	281.164	-1.44635	5e-05	0.000271917	F	ko:K02825
DMR38_05015	with_protein	DMR38_05015	DUF814 domain-containing protein	34.0785	71.6163	1.07143	5e-05	0.000271917	K	-
DMR38_05020	with_protein	DMR38_05020	diaminopimelate epimerase	223.486	153.933	-0.537882	0.06615	0.137081	E	ko:K01778
DMR38_05025	with_protein	DMR38_05025	hypothetical protein	50.2703	116.681	1.21479	0.0471	0.104114	U	-
DMR38_05030	with_protein	DMR38_05030	GNAT family N-acetyltransferase	7.84289	15.4721	0.980212	0.00695	0.0212141	S	ko:K02348
DMR38_05035	with_protein	DMR38_05035	amino acid racemase	19.5129	33.9304	0.79815	0.001	0.00400521	M	ko:K01779
DMR38_05040	without_protein	DMR38_05040	type II/IV secretion system protein	0	0	nan	1	1	NU	ko:K02652
DMR38_05045	with_protein	DMR38_05045	isoprenylcysteine carboxylmethyltransferase family protein	4.02703	24.5393	2.60731	5e-05	0.000271917	O	-
DMR38_05050	with_protein	DMR38_05050	4Fe-4S ferredoxin	11.3823	22.8764	1.00707	0.00035	0.00160084	C	-
DMR38_05055	with_protein	DMR38_05055	DUF3139 domain-containing protein	4.19103	21.0552	2.3288	5e-05	0.000271917	S	-
DMR38_05060	with_protein	DMR38_05060	hypothetical protein	3.37817	10.4774	1.63297	0.002	0.00728056	-	-
DMR38_05065	with_protein	DMR38_05065	hypothetical protein	2.6008	18.284	2.81355	0.02665	0.0654133	L	-
DMR38_05070	with_protein	DMR38_05070	hypothetical protein	2.52284	13.5727	2.42759	0.0654	0.135929	V	-
DMR38_05080	with_protein	ltrA	group II intron reverse transcriptase/maturase	64.064	68.5021	0.0966343	0.62945	0.740198	L	ko:K00986
DMR38_05085	with_protein	DMR38_05085	methyltransferase domain-containing protein	22.0968	37.6806	0.769984	0.0018	0.00665761	Q	ko:K15256
DMR38_05090	with_protein	DMR38_05090	threonylcarbamoyl-AMP synthase	122.2	112.034	-0.125308	0.53795	0.664146	J	ko:K07566
DMR38_05095	with_protein	DMR38_05095	cyclic nucleotide-binding domain-containing protein	5.5051	35.2184	2.67749	5e-05	0.000271917	K	ko:K10914
DMR38_05100	with_protein	DMR38_05100	methyltransferase domain-containing protein	7.86334	15.9499	1.02033	0.00095	0.00383061	S	-
DMR38_05105	with_protein	DMR38_05105	cyclic lactone autoinducer peptide	36.6949	818.796	4.47985	0.00035	0.00160084	-	-
DMR38_05110	without_protein	DMR38_05110	GHKL domain-containing protein	57.8618	60.4825	0.0639066	0.75375	0.835941	T	ko:K07706
DMR38_05115	without_protein	DMR38_05115	type II/IV secretion system protein	4.54576	11.0433	1.28058	0.0001	0.000515687	NU	ko:K02652
DMR38_05120	with_protein	DMR38_05120	recombinase family protein	19.2578	17.4302	-0.143854	0.50735	0.638032	L	-
DMR38_05125	with_protein	DMR38_05125	hypothetical protein	16.4836	33.1041	1.00598	0.00045	0.00199985	-	-
DMR38_05130	without_protein	DMR38_05130	transposase	0	0	nan	1	1	-	-
DMR38_05135	with_protein	DMR38_05135	helix-turn-helix domain-containing protein	286.922	187.958	-0.610248	0.00375	0.01255	K	-
DMR38_05140	with_protein	DMR38_05140	ImmA/IrrE family metallo-endopeptidase	155.203	269.614	0.796739	0.01125	0.0318908	E	-
DMR38_05145	with_protein	DMR38_05145	hypothetical protein	350.199	281.764	-0.313688	0.30765	0.442938	-	-
DMR38_05150	with_protein	DMR38_05150	DUF3578 domain-containing protein	16.6277	31.5606	0.924536	0.0001	0.000515687	V	-
DMR38_05155	with_protein	DMR38_05155	DUF4747 domain-containing protein	8.07701	15.5684	0.946727	0.00065	0.00274794	-	-
DMR38_05160	with_protein	DMR38_05160	hypothetical protein	0.125825	4.4391	5.14078	0.0682	0.140572	-	-
DMR38_05165	with_protein	DMR38_05165	GNAT family N-acetyltransferase	51.7371	53.7149	0.0541231	0.8254	0.887287	K	-
DMR38_05170	with_protein	DMR38_05170	hypothetical protein	70.1608	307.941	2.13392	5e-05	0.000271917	-	-
DMR38_05175	with_protein	DMR38_05175	ISL3 family transposase	7.73328	6.52761	-0.244526	0.39985	0.53927	L	-
DMR38_05180	with_protein	DMR38_05180	transposase	3.14728	5.4916	0.803121	0.05505	0.118317	L	-
DMR38_05185	with_protein	DMR38_05185	ImmA/IrrE family metallo-endopeptidase	54.1882	57.162	0.0770777	0.7428	0.827606	E	-
DMR38_05190	with_protein	DMR38_05190	helix-turn-helix domain-containing protein	5.13486	93.5396	4.18718	5e-05	0.000271917	K	-
DMR38_05195	with_protein	DMR38_05195	helix-turn-helix domain-containing protein	5.32086	22.2258	2.0625	0.0084	0.0250063	K	ko:K07729
DMR38_05200	with_protein	DMR38_05200	hypothetical protein	38.9793	67.227	0.786333	0.01055	0.0302357	-	-
DMR38_05205	with_protein	DMR38_05205	XRE family transcriptional regulator	2.1904	3.39939	0.634082	0.24075	0.369597	K	-
DMR38_05210	with_protein	DMR38_05210	hypothetical protein	5.54425	10.7504	0.955326	0.2378	0.366148	-	-
DMR38_05215	with_protein	DMR38_05215	hypothetical protein	14.9086	47.29	1.66539	0.43455	0.57239	-	-
DMR38_05220	with_protein	DMR38_05220	CRISPR-associated protein Cas2	595.252	484.669	-0.296501	0.15375	0.264346	-	-
DMR38_05225	with_protein	DMR38_05225	sigma-70 family RNA polymerase sigma factor	4.58409	5.34592	0.221803	0.639	0.748538	-	-
DMR38_05230	with_protein	DMR38_05230	Spo0E family sporulation regulatory protein-aspartic acid phosphatase	4.94167	0	-100000	1	1	-	-
DMR38_05235	with_protein	DMR38_05235	hypothetical protein	1.97806	4.58483	1.21278	0.2125	0.33713	-	-
DMR38_05240	with_protein	DMR38_05240	recombinase RecF	8.01937	8.94734	0.15797	0.4951	0.627002	D	-
DMR38_05245	with_protein	DMR38_05245	recombinase RecT	8.59498	7.36019	-0.223751	0.5246	0.653261	L	ko:K07455
DMR38_05250	with_protein	DMR38_05250	MBL fold metallo-hydrolase	7.86124	12.1916	0.633059	0.09605	0.184214	S	-
DMR38_05255	with_protein	DMR38_05255	hypothetical protein	13.664	10.9495	-0.319515	0.3189	0.455519	L	-
DMR38_05260	with_protein	DMR38_05260	ATP-binding protein	7.99779	8.16873	0.0305104	0.9405	0.962138	L	ko:K02315
DMR38_05265	with_protein	DMR38_05265	hypothetical protein	7.66873	7.81513	0.0272822	0.9413	0.962641	-	-
DMR38_05270	with_protein	DMR38_05270	helix-turn-helix domain-containing protein	6.63766	7.0937	0.0958636	0.80805	0.876233	K	-
DMR38_05275	with_protein	DMR38_05275	DUF1064 domain-containing protein	2.84653	4.60494	0.693978	0.3669	0.506642	S	-
DMR38_05280	with_protein	DMR38_05280	hypothetical protein	9.87154	9.13416	-0.112003	0.72515	0.815257	-	-
DMR38_05285	with_protein	DMR38_05285	hypothetical protein	0	0.758086	100000	0.00215	0.00774797	-	-
DMR38_05290	with_protein	DMR38_05290	hypothetical protein	196.87	353.346	0.843838	5e-05	0.000271917	-	-
DMR38_05295	with_protein	DMR38_05295	hypothetical protein	1.15311	1.57061	0.445795	0.60255	0.718245	-	-
DMR38_05300	with_protein	DMR38_05300	hypothetical protein	4.95567	6.1236	0.3053	0.37315	0.512292	-	-
DMR38_05305	with_protein	DMR38_05305	hypothetical protein	2.05549	3.91207	0.92845	0.4396	0.576877	-	-
DMR38_05310	with_protein	DMR38_05310	hypothetical protein	1.31643	3.57005	1.43931	0.03395	0.0798815	-	-
DMR38_05315	with_protein	DMR38_05315	hypothetical protein	0	0	nan	1	1	-	-
DMR38_05320	with_protein	DMR38_05320	hypothetical protein	1.74365	3.11721	0.838145	0.1291	0.23079	-	-
DMR38_05325	with_protein	DMR38_05325	addiction module toxin, HicA family	56.2626	109.637	0.962487	0.0274	0.0669386	N	-
DMR38_05330	with_protein	DMR38_05330	type II toxin-antitoxin system HicB family antitoxin	373.353	339.808	-0.135821	0.5	0.631198	S	-
DMR38_05335	with_protein	DMR38_05335	Com family DNA-binding transcriptional regulator	0	0	nan	1	1	-	-
DMR38_05340	with_protein	DMR38_05340	Ig domain-containing protein	390.369	179.084	-1.1242	5e-05	0.000271917	N	-
DMR38_05345	with_protein	DMR38_05345	transposase	3.77403	1.98138	-0.9296	0.10345	0.195228	S	-
DMR38_05350	with_protein	DMR38_05350	hypothetical protein	0.599364	1.96617	1.71388	0.4095	0.548114	-	-
DMR38_05355	with_protein	DMR38_05355	hypothetical protein	0.640475	1.86363	1.5409	0.00265	0.00929862	S	ko:K06909
DMR38_05360	with_protein	DMR38_05360	hypothetical protein	1.52968	2.66784	0.802442	0.4414	0.578345	-	-
DMR38_05365	with_protein	DMR38_05365	hypothetical protein	0	1.95561	100000	0.25055	0.379623	-	-
DMR38_05370	with_protein	DMR38_05370	hypothetical protein	0.904729	1.48108	0.711092	0.06475	0.134855	-	-
DMR38_05375	with_protein	DMR38_05375	hypothetical protein	0.543983	0.618407	0.184995	1	1	-	-
DMR38_05380	with_protein	DMR38_05380	hypothetical protein	2.37811	6.80402	1.51657	5e-05	0.000271917	-	-
DMR38_05385	with_protein	DMR38_05385	phage major capsid protein	4.55687	6.79344	0.576099	0.0558	0.119738	-	-
DMR38_05390	with_protein	DMR38_05390	hypothetical protein	0.236465	3.53699	3.90282	0.1625	0.275748	-	-
DMR38_05395	with_protein	DMR38_05395	hypothetical protein	0.103074	3.33872	5.01754	0.16925	0.284362	-	-
DMR38_05400	with_protein	DMR38_05400	hypothetical protein	1.24362	3.94394	1.66509	0.0321	0.0761838	-	-
DMR38_05405	with_protein	DMR38_05405	hypothetical protein	2.29909	4.11116	0.838483	0.12305	0.222762	-	-
DMR38_05410	with_protein	DMR38_05410	hypothetical protein	5.16561	6.09299	0.238212	0.59435	0.711677	-	-
DMR38_05415	with_protein	DMR38_05415	hypothetical protein	6.26385	7.9819	0.349683	0.12185	0.221011	-	-
DMR38_05420	with_protein	DMR38_05420	hypothetical protein	2.58954	4.54862	0.812733	0.00795	0.0238028	-	-
DMR38_05425	with_protein	DMR38_05425	hypothetical protein	5.2969	7.45767	0.493577	0.45725	0.593381	-	-
DMR38_05430	with_protein	DMR38_05430	hypothetical protein	2.17461	3.4495	0.665631	0.04955	0.108549	-	-
DMR38_05435	with_protein	DMR38_05435	hypothetical protein	2.31738	4.21951	0.864581	0.02155	0.0549508	-	-
DMR38_05440	with_protein	DMR38_05440	hypothetical protein	1.75183	2.22558	0.345319	0.13175	0.234204	-	-
DMR38_05445	with_protein	DMR38_05445	hypothetical protein	0	0	nan	1	1	S	-
DMR38_05450	with_protein	DMR38_05450	hypothetical protein	1.05184	2.13494	1.02128	0.0551	0.118409	M	ko:K01185,ko:K07273
DMR38_05455	with_protein	DMR38_05455	hypothetical protein	1.47965	2.07479	0.487709	0.401	0.540369	-	-
DMR38_05460	with_protein	DMR38_05460	small, acid-soluble spore protein, alpha/beta type	44.2269	112.886	1.35187	0.00125	0.00486292	S	-
DMR38_05465	with_protein	DMR38_05465	hypothetical protein	170.049	3324.64	4.28918	5e-05	0.000271917	-	-
DMR38_05470	with_protein	DMR38_05470	MBL fold metallo-hydrolase	927.08	1153.98	0.315852	0.20615	0.330106	L	ko:K02238
DMR38_05475	with_protein	DMR38_05475	hypothetical protein	0	0.476498	100000	0.04025	0.091452	-	-
DMR38_05480	without_protein	DMR38_05480	type II/IV secretion system protein	0.418651	1.32801	1.66545	0.03815	0.0877303	NU	ko:K02652
DMR38_05485	with_protein	DMR38_05485	type II secretion system F family protein	0.12692	4.21176	5.05243	0.0302	0.0724737	NU	ko:K02653
DMR38_05490	with_protein	DMR38_05490	prepilin-type N-terminal cleavage/methylation domain-containing protein	0.179829	0.353679	0.975815	1	1	NU	ko:K02650
DMR38_05495	with_protein	DMR38_05495	prepilin-type N-terminal cleavage/methylation domain-containing protein	0	0.176433	100000	1	1	NU	-
DMR38_05500	with_protein	DMR38_05500	prepilin-type N-terminal cleavage/methylation domain-containing protein	0.0955298	0.334601	1.80842	1	1	S	-
DMR38_05505	with_protein	DMR38_05505	prepilin-type N-terminal cleavage/methylation domain-containing protein	0	0.421774	100000	1	1	-	-
DMR38_05510	with_protein	DMR38_05510	hypothetical protein	0	0.429427	100000	1	1	-	-
DMR38_05515	with_protein	DMR38_05515	hypothetical protein	0.231117	0.13131	-0.815647	1	1	-	-
DMR38_05520	with_protein	DMR38_05520	hypothetical protein	0	0	nan	1	1	-	-
DMR38_05525	with_protein	DMR38_05525	hypothetical protein	8.23496	12.8785	0.645131	0.08665	0.169653	-	-
DMR38_05530	with_protein	DMR38_05530	M24 family metallopeptidase	416.494	263.233	-0.661955	0.00195	0.00712909	E	ko:K01262,ko:K01271
DMR38_05535	with_protein	efp	elongation factor P	740.949	355.311	-1.06029	5e-05	0.000271917	J	ko:K02356
DMR38_05540	with_protein	DMR38_05540	hypothetical protein	1693.83	734.094	-1.20625	5e-05	0.000271917	S	-
DMR38_05545	with_protein	spoIIIAA	stage III sporulation protein AA	1.37198	7.29725	2.41109	5e-05	0.000271917	S	ko:K06390
DMR38_05550	with_protein	DMR38_05550	stage III sporulation protein SpoAB	2.92518	11.0918	1.9229	5e-05	0.000271917	S	ko:K06391
DMR38_05555	with_protein	spoIIIAC	stage III sporulation protein AC	0	0.839968	100000	1	1	S	ko:K06392
DMR38_05560	with_protein	spoIIIAD	stage III sporulation protein AD	0.260461	5.82176	4.48232	0.11855	0.216559	S	ko:K06393
DMR38_05565	with_protein	spoIIIAE	stage III sporulation protein AE	1.95435	6.63383	1.76315	5e-05	0.000271917	S	ko:K06394
DMR38_05570	with_protein	spoIIIAF	stage III sporulation protein AF	0.384207	3.74368	3.2845	0.0115	0.0324683	S	ko:K06395
DMR38_05575	with_protein	spoIIIAG	stage III sporulation protein AG	1.66711	2.50432	0.58707	0.2499	0.378781	S	ko:K06396
DMR38_05580	with_protein	DMR38_05580	SpoIIIAH-like family protein	6.15763	12.6726	1.04127	0.00395	0.0131025	S	ko:K06397
DMR38_05585	with_protein	DMR38_05585	Asp23/Gls24 family envelope stress response protein	1923.85	1980.87	0.0421379	0.85315	0.904242	S	-
DMR38_05590	with_protein	nusB	transcription antitermination factor NusB	71.2021	58.2539	-0.289565	0.20545	0.329279	K	ko:K03625
DMR38_05595	with_protein	DMR38_05595	exodeoxyribonuclease VII large subunit	126.065	89.3883	-0.49601	0.01395	0.038151	L	ko:K03601
DMR38_05600	with_protein	DMR38_05600	exodeoxyribonuclease VII small subunit	29.0097	105.525	1.86298	5e-05	0.000271917	L	ko:K03602
DMR38_05605	with_protein	DMR38_05605	polyprenyl synthetase family protein	141.808	74.7715	-0.923379	5e-05	0.000271917	H	ko:K13789
DMR38_05610	with_protein	dxs	1-deoxy-D-xylulose-5-phosphate synthase	365.782	234.524	-0.641249	0.0059	0.0185024	H	ko:K01662
DMR38_05615	with_protein	DMR38_05615	TlyA family rRNA (cytidine-2'-O)-methyltransferase	57.5135	49.4564	-0.217743	0.624	0.735396	J	ko:K06442
DMR38_05620	with_protein	DMR38_05620	NAD(+)/NADH kinase	94.5748	162.336	0.779455	0.00875	0.025867	H	ko:K00858
DMR38_05625	with_protein	DMR38_05625	arginine repressor	111.937	94.8204	-0.239418	0.6238	0.735214	K	ko:K03402
DMR38_05630	with_protein	recN	DNA repair protein RecN	45.8428	65.1015	0.505996	0.01295	0.0359151	L	ko:K03631
DMR38_05635	with_protein	spoIVB	SpoIVB peptidase	6.54878	5.32397	-0.298724	0.2993	0.434091	M	ko:K06399
DMR38_05640	with_protein	spo0A	sporulation transcription factor Spo0A	1778.92	1724.53	-0.0447984	0.85875	0.908255	KT	ko:K07699
DMR38_05645	with_protein	DMR38_05645	NUDIX domain-containing protein	422.435	389.616	-0.116676	0.55725	0.680138	L	ko:K01515
DMR38_05650	with_protein	spoIIM	stage II sporulation protein M	295.511	942.946	1.67396	5e-05	0.000271917	S	ko:K06384
DMR38_05655	with_protein	DMR38_05655	endonuclease III	11.0796	133.008	3.58554	0.37495	0.513976	-	-
DMR38_05660	with_protein	DMR38_05660	tyrosine recombinase	1303.65	1270.7	-0.0369331	0.87765	0.919514	L	ko:K04763
DMR38_05665	with_protein	DMR38_05665	D-alanyl-D-alanine carboxypeptidase	1.34924	1.24347	-0.117775	0.7925	0.864833	M	ko:K07258
DMR38_05670	with_protein	DMR38_05670	CCA tRNA nucleotidyltransferase	5.19934	7.2237	0.474409	0.0996	0.189603	J	ko:K00970,ko:K00974
DMR38_05675	with_protein	DMR38_05675	segregation/condensation protein A	23.7396	20.4063	-0.218281	0.47455	0.60951	D	ko:K05896
DMR38_05680	with_protein	DMR38_05680	segregation/condensation protein B	31.1265	29.6342	-0.0708803	0.8292	0.889547	D	ko:K06024
DMR38_05685	with_protein	DMR38_05685	IS256 family transposase	57.9701	56.5153	-0.0366675	0.86005	0.908929	L	-
DMR38_05690	with_protein	ytfJ	sporulation protein YtfJ	2.56759	3.50951	0.450855	0.40855	0.547254	S	-
DMR38_05695	with_protein	DMR38_05695	DUF2953 domain-containing protein	0	0.29286	100000	1	1	S	-
DMR38_05700	with_protein	DMR38_05700	D-alanyl-D-alanine carboxypeptidase	0.998987	1.65371	0.727168	0.12925	0.230981	M	ko:K07258
DMR38_05705	with_protein	DMR38_05705	hypothetical protein	26.1961	63.7364	1.28277	5e-05	0.000271917	-	-
DMR38_05710	with_protein	DMR38_05710	siderophore-interacting protein	441.795	317.154	-0.478194	0.0205	0.0526812	T	ko:K03803
DMR38_05715	with_protein	rsxC	electron transport complex subunit RsxC	2144.98	1099.08	-0.964668	0.00045	0.00199985	C	ko:K03615
DMR38_05720	with_protein	DMR38_05720	RnfABCDGE type electron transport complex subunit D	2431.41	1229.94	-0.983205	0.00015	0.000747961	C	ko:K03614
DMR38_05725	with_protein	DMR38_05725	RnfABCDGE type electron transport complex subunit G	3324.19	1318.43	-1.33418	5e-05	0.000271917	C	ko:K03612
DMR38_05730	with_protein	DMR38_05730	electron transport complex subunit E	2153.06	1038.98	-1.05122	0.00175	0.00649649	C	ko:K03613
DMR38_05735	with_protein	DMR38_05735	RnfABCDGE type electron transport complex subunit A	1379.59	1026.52	-0.426478	0.2887	0.422552	C	ko:K03617
DMR38_05740	with_protein	DMR38_05740	Fe-S cluster domain-containing protein	2581.63	1397.27	-0.885671	0.0009	0.00365089	C	ko:K03616
DMR38_05745	with_protein	DMR38_05745	Gx transporter family protein	155.467	128.264	-0.277492	0.1778	0.295467	S	ko:K00805
DMR38_05750	with_protein	DMR38_05750	NusG domain II-containing protein	58.7168	108.81	0.889966	0.00015	0.000747961	S	ko:K00805
DMR38_05755	with_protein	DMR38_05755	DUF4397 domain-containing protein	2.72503	6.8749	1.33507	0.0026	0.00914903	O	-
DMR38_05760	with_protein	DMR38_05760	hypothetical protein	0.0888819	3.29621	5.21277	0.231	0.35856	S	-
DMR38_05765	with_protein	DMR38_05765	Cof-type HAD-IIB family hydrolase	10.5889	8.89925	-0.250797	0.3731	0.512267	S	-
DMR38_05770	with_protein	DMR38_05770	metal-sensing transcriptional repressor	23.7701	31.3145	0.397683	0.29995	0.434721	S	ko:K21600
DMR38_05775	with_protein	DMR38_05775	threonine/serine exporter	98.5612	82.5576	-0.255619	0.23415	0.361874	S	-
DMR38_05780	with_protein	DMR38_05780	threonine/serine exporter family protein	31.0251	57.8033	0.897716	5e-05	0.000271917	S	-
DMR38_05785	with_protein	DMR38_05785	serine hydroxymethyltransferase	122.571	100.969	-0.279705	0.1622	0.275383	E	ko:K00600
DMR38_05790	with_protein	DMR38_05790	amidohydrolase	53.5069	82.5195	0.62501	0.00325	0.0111258	S	ko:K07045
DMR38_05795	with_protein	DMR38_05795	MerR family transcriptional regulator	1.25679	13.3626	3.41039	5e-05	0.000271917	K	ko:K21902
DMR38_05800	with_protein	DMR38_05800	hypothetical protein	0.574027	9.7715	4.08939	0.19565	0.317131	-	-
DMR38_05805	with_protein	DMR38_05805	phosphoribosylformylglycinamidine synthase	99.032	32.8665	-1.59128	5e-05	0.000271917	F	ko:K01952
DMR38_05810	with_protein	DMR38_05810	SIS domain-containing protein	50.3322	31.5922	-0.671913	0.00195	0.00712909	K	-
DMR38_05815	with_protein	DMR38_05815	alcohol dehydrogenase	94.3904	79.6705	-0.244595	0.23105	0.35856	C	ko:K00008
DMR38_05820	with_protein	DMR38_05820	xylulose kinase	78.4635	65.4971	-0.260591	0.19155	0.311894	G	ko:K00854
DMR38_05825	with_protein	DMR38_05825	3-phosphoglycerate dehydrogenase	112.775	97.4495	-0.210721	0.30185	0.436808	EH	ko:K00058
DMR38_05830	with_protein	gnd	decarboxylating 6-phosphogluconate dehydrogenase	130.229	98.6961	-0.399986	0.0468	0.10355	G	ko:K00033
DMR38_05835	with_protein	DMR38_05835	gluconate permease	91.061	172.723	0.923555	5e-05	0.000271917	EG	ko:K03299,ko:K06155,ko:K06156,ko:K06157
DMR38_05840	with_protein	DMR38_05840	gluconokinase	50.1517	113.178	1.17422	5e-05	0.000271917	G	ko:K00851
DMR38_05845	with_protein	DMR38_05845	hydroxyacid dehydrogenase	60.1418	134.171	1.15763	5e-05	0.000271917	C	ko:K00058
DMR38_05850	with_protein	DMR38_05850	bifunctional 4-hydroxy-2-oxoglutarate aldolase/2-dehydro-3-deoxy-phosphogluconate aldolase	116.688	157.086	0.428898	0.0361	0.0839732	G	ko:K01625
DMR38_05855	with_protein	DMR38_05855	DctP family TRAP transporter solute-binding subunit	7.7947	11.0333	0.501299	0.02555	0.0632325	G	-
DMR38_05860	without_protein	DMR38_05860	hypothetical protein	16.0207	24.4836	0.611879	0.13115	0.233472	-	-
DMR38_05865	with_protein	DMR38_05865	hypothetical protein	0	0.328731	100000	1	1	L	ko:K07497
DMR38_05870	without_protein	DMR38_05870	IS110 family transposase	0	0	nan	1	1	L	-
DMR38_05875	with_protein	DMR38_05875	hypothetical protein	0.566542	0.973892	0.781579	0.15465	0.26561	M	-
DMR38_05880	without_protein	DMR38_05880	phosphoribosylformylglycinamidine synthase	4.72191	4.73241	0.00320453	0.9851	0.989145	F	ko:K01952
DMR38_05885	with_protein	DMR38_05885	nitric oxide synthase	124.515	112.904	-0.141223	0.50095	0.631953	C	-
DMR38_05890	with_protein	DMR38_05890	flavodoxin family protein	81.9341	68.2116	-0.264447	0.21625	0.34197	S	-
DMR38_05895	with_protein	DMR38_05895	LysR family transcriptional regulator	27.8052	24.6154	-0.175794	0.4357	0.573578	K	-
DMR38_05900	with_protein	DMR38_05900	DegV family EDD domain-containing protein	57.6714	100.609	0.802831	0.0002	0.000966816	S	-
DMR38_05905	with_protein	DMR38_05905	ATP phosphoribosyltransferase regulatory subunit	29.627	11.1354	-1.41176	5e-05	0.000271917	E	ko:K02502
DMR38_05910	with_protein	DMR38_05910	ATP phosphoribosyltransferase	76.742	31.717	-1.27476	5e-05	0.000271917	F	ko:K00765,ko:K02502
DMR38_05915	with_protein	hisD	histidinol dehydrogenase	54.1743	27.1715	-0.995514	5e-05	0.000271917	E	ko:K00013
DMR38_05920	with_protein	hisB	imidazoleglycerol-phosphate dehydratase HisB	36.6153	17.343	-1.07809	5e-05	0.000271917	E	ko:K01693
DMR38_05925	with_protein	hisH	imidazole glycerol phosphate synthase subunit HisH	29.3003	13.4243	-1.12607	0.00015	0.000747961	E	ko:K02501
DMR38_05930	with_protein	hisA	1-(5-phosphoribosyl)-5-[(5-phosphoribosylamino)methylideneamino]imidazole-4-carboxamide isomerase	22.5256	10.864	-1.05201	0.00025	0.00117955	E	ko:K01814
DMR38_05935	with_protein	DMR38_05935	histidinol-phosphate transaminase	39.214	26.3931	-0.571208	0.0083	0.0247589	E	ko:K00817
DMR38_05940	with_protein	hisF	imidazole glycerol phosphate synthase subunit HisF	28.1565	14.8224	-0.925689	0.0001	0.000515687	E	ko:K02500
DMR38_05945	with_protein	hisI	phosphoribosyl-AMP cyclohydrolase	8.48014	4.34492	-0.964758	0.0621	0.130278	E	ko:K01496,ko:K11755
DMR38_05950	with_protein	hisE	phosphoribosyl-ATP diphosphatase	21.7641	36.8025	0.757853	0.024	0.0601995	E	ko:K01523
DMR38_05955	with_protein	DMR38_05955	inositol phosphorylceramide synthase	69.0126	122.816	0.831567	0.01845	0.0483365	I	-
DMR38_05960	with_protein	DMR38_05960	response regulator	112.382	117.178	0.0602908	0.83805	0.895292	T	-
DMR38_05965	with_protein	DMR38_05965	HAMP domain-containing histidine kinase	12.393	21.9714	0.826101	0.1052	0.197492	T	-
DMR38_05970	with_protein	DMR38_05970	hypothetical protein	166.137	173.645	0.0637675	0.7506	0.833535	-	-
DMR38_05975	with_protein	DMR38_05975	AEC family transporter	243.24	278.222	0.193856	0.34835	0.487195	S	ko:K07088
DMR38_05980	with_protein	DMR38_05980	histidinol phosphate phosphatase	71.284	72.758	0.0295276	0.88445	0.923641	E	ko:K04486
DMR38_05985	with_protein	DMR38_05985	flavin reductase family protein	207.024	131.095	-0.659185	0.0014	0.00534976	S	-
DMR38_05990	with_protein	DMR38_05990	glycyl radical protein	6.86488	4.8753	-0.493744	0.0372	0.0860113	C	ko:K00656,ko:K20038
DMR38_05995	with_protein	DMR38_05995	glycyl-radical enzyme activating protein	8.30944	6.42653	-0.370711	0.2029	0.326164	C	ko:K04069
DMR38_06000	with_protein	DMR38_06000	response regulator	1.55533	15.442	3.31157	5e-05	0.000271917	K	-
DMR38_06005	with_protein	DMR38_06005	histidine kinase	22.992	22.4561	-0.0340246	0.8756	0.918447	T	-
DMR38_06010	with_protein	pduB	propanediol utilization microcompartment protein PduB	0.57459	0.496186	-0.211652	0.7613	0.84102	E	-
DMR38_06015	with_protein	DMR38_06015	iron-containing alcohol dehydrogenase	1.01243	0.838805	-0.271415	0.5964	0.713496	C	-
DMR38_06020	with_protein	DMR38_06020	MIP family channel protein	3.21624	2.77123	-0.214849	0.59165	0.709602	G	ko:K02440,ko:K06188
DMR38_06025	with_protein	DMR38_06025	ethanolamine utilization protein	2.59862	1.6011	-0.698682	0.1811	0.29944	E	-
DMR38_06030	with_protein	eutJ	ethanolamine utilization protein EutJ	2.26217	1.14927	-0.97699	0.0889	0.173218	E	ko:K04024
DMR38_06035	with_protein	DMR38_06035	ethanolamine utilization protein EutN	2.46983	2.06936	-0.255227	0.80655	0.875371	CQ	ko:K04028
DMR38_06040	with_protein	DMR38_06040	cupin domain-containing protein	4.7951	2.41514	-0.989454	0.02345	0.0589666	E	ko:K04030
DMR38_06045	with_protein	DMR38_06045	BMC domain-containing protein	4.8559	3.33397	-0.542498	0.15725	0.268903	CQ	-
DMR38_06050	with_protein	DMR38_06050	acetaldehyde dehydrogenase (acetylating)	1.13709	0.737783	-0.624078	0.17875	0.296618	C	ko:K00132
DMR38_06055	with_protein	pduL	phosphate propanoyltransferase	3.15952	1.31381	-1.26595	0.0236	0.059316	Q	-
DMR38_06060	with_protein	eutM	ethanolamine utilization microcompartment protein EutM	0	0	nan	1	1	CQ	ko:K04027
DMR38_06065	with_protein	eutM	ethanolamine utilization microcompartment protein EutM	1.10378	0	-100000	0.00595	0.0186339	CQ	ko:K04027
DMR38_06070	with_protein	DMR38_06070	AAA family ATPase	31.7812	24.7426	-0.361176	0.08565	0.168001	L	ko:K07478
DMR38_06075	with_protein	alr	alanine racemase	1.69363	9.93867	2.55293	5e-05	0.000271917	M	ko:K01775
DMR38_06080	with_protein	DMR38_06080	cupin domain-containing protein	2.63503	10.0471	1.93089	0.0002	0.000966816	K	-
DMR38_06085	with_protein	DMR38_06085	ABC transporter substrate-binding protein	20.9451	36.6753	0.808196	0.0003	0.00138668	E	ko:K02035
DMR38_06090	with_protein	DMR38_06090	ABC transporter permease subunit	1.40957	5.33693	1.92075	0.0001	0.000515687	P	ko:K02033
DMR38_06095	with_protein	DMR38_06095	ABC transporter permease subunit	3.02569	6.15907	1.02545	0.0044	0.0144058	EP	ko:K02034
DMR38_06100	with_protein	DMR38_06100	ABC transporter ATP-binding protein	3.91199	6.02199	0.622338	0.0969	0.185623	P	ko:K02031,ko:K15583
DMR38_06105	with_protein	DMR38_06105	ABC transporter ATP-binding protein	4.22459	5.19508	0.298335	0.50925	0.640122	P	ko:K02032
DMR38_06110	with_protein	DMR38_06110	membrane dipeptidase	2.17894	4.77562	1.13206	0.0033	0.0112659	E	ko:K01273
DMR38_06115	with_protein	DMR38_06115	Rrf2 family transcriptional regulator	344.05	855.738	1.31455	5e-05	0.000271917	K	-
DMR38_06120	with_protein	nifS	cysteine desulfurase NifS	1566.48	3208.05	1.03417	0.0015	0.00567812	E	ko:K04487
DMR38_06125	with_protein	nifU	Fe-S cluster assembly scaffold protein NifU	2583.57	4260.08	0.721515	0.1991	0.321496	C	ko:K04488
DMR38_06130	with_protein	DMR38_06130	photosystem reaction center subunit H	0	0.358132	100000	1	1	S	-
DMR38_06135	with_protein	DMR38_06135	AI-2E family transporter	1.02121	3.15138	1.6257	0.0022	0.00790697	S	-
DMR38_06140	with_protein	alaS	alanine--tRNA ligase	27.4543	11.8984	-1.20626	5e-05	0.000271917	J	ko:K01872
DMR38_06145	with_protein	DMR38_06145	IreB family regulatory phosphoprotein	1098.59	1925.04	0.809235	0.00025	0.00117955	S	-
DMR38_06150	with_protein	ruvX	Holliday junction resolvase RuvX	423.319	368.345	-0.200688	0.31955	0.456084	J	ko:K07447
DMR38_06155	with_protein	DMR38_06155	DUF1292 domain-containing protein	110.068	98.1941	-0.164687	0.53865	0.664655	S	ko:K07447
DMR38_06160	with_protein	DMR38_06160	transcriptional repressor	128.435	123.554	-0.0558967	0.79225	0.864618	P	ko:K03711
DMR38_06165	with_protein	DMR38_06165	RNase J family beta-CASP ribonuclease	352.554	292.111	-0.271328	0.2307	0.35856	S	ko:K12574
DMR38_06170	with_protein	DMR38_06170	YlbF family regulator	348.892	382.452	0.132498	0.51695	0.646628	S	-
DMR38_06175	with_protein	typA	translational GTPase TypA	59.9501	34.9245	-0.779523	0.0001	0.000515687	T	ko:K06207
DMR38_06180	with_protein	DMR38_06180	methyltransferase domain-containing protein	32.5801	20.0036	-0.703731	0.00465	0.0150684	S	-
DMR38_06185	with_protein	DMR38_06185	U32 family peptidase	72.7358	37.746	-0.946342	5e-05	0.000271917	O	ko:K08303
DMR38_06190	with_protein	DMR38_06190	penicillin-binding protein 2	1.68125	2.11208	0.32913	0.349	0.487893	M	-
DMR38_06195	with_protein	sigK	RNA polymerase sporulation sigma factor SigK	4.24088	10.4472	1.30068	0.0004	0.00180447	K	ko:K03091
DMR38_06200	with_protein	DMR38_06200	type IV pilus twitching motility protein PilT	11.7721	12.0295	0.031205	0.90185	0.935989	NU	ko:K02669
DMR38_06205	with_protein	DMR38_06205	glycosyltransferase	474.188	466.397	-0.0239006	0.91635	0.946603	M	-
DMR38_06215	with_protein	ftsA	cell division protein FtsA	326.979	310.228	-0.0758691	0.7338	0.821264	D	ko:K03590
DMR38_06220	with_protein	ftsZ	cell division protein FtsZ	895.476	600.542	-0.57639	0.01365	0.0374702	D	ko:K03531
DMR38_06225	with_protein	spoIIGA	sigma-E processing peptidase SpoIIGA	17.7137	171.488	3.27517	5e-05	0.000271917	M	ko:K06383
DMR38_06230	with_protein	sigE	RNA polymerase sporulation sigma factor SigE	38.7331	317.573	3.03545	5e-05	0.000271917	K	ko:K03091
DMR38_06235	with_protein	sigG	RNA polymerase sporulation sigma factor SigG	23.3407	129.636	2.47355	5e-05	0.000271917	K	ko:K03091
DMR38_06240	with_protein	DMR38_06240	YlmC/YmxH family sporulation protein	1.45149	101.93	6.1339	0.01095	0.0312103	S	-
DMR38_06245	with_protein	nrdR	transcriptional repressor NrdR	60.5389	394.421	2.7038	5e-05	0.000271917	K	ko:K07738
DMR38_06250	with_protein	pgeF	peptidoglycan editing factor PgeF	18.0426	15.4843	-0.220601	0.39875	0.538326	S	ko:K05810
DMR38_06255	with_protein	DMR38_06255	response regulator	7.39989	6.51365	-0.184038	0.5792	0.69872	T	ko:K02483,ko:K07658,ko:K07668
DMR38_06260	with_protein	DMR38_06260	HAMP domain-containing protein	9.71141	12.7558	0.393401	0.0844	0.166053	T	ko:K07636
DMR38_06265	with_protein	pstS	phosphate ABC transporter substrate-binding protein PstS family protein	1.37285	1.30385	-0.0743961	0.8809	0.921193	P	ko:K02040
DMR38_06270	with_protein	pstC	phosphate ABC transporter permease subunit PstC	3.13912	2.84386	-0.14251	0.742	0.827229	P	ko:K02037
DMR38_06275	with_protein	pstA	phosphate ABC transporter permease PstA	1.61959	1.76734	0.125951	0.8406	0.89629	P	ko:K02038
DMR38_06280	with_protein	pstB	phosphate ABC transporter ATP-binding protein	1.30323	2.41033	0.887139	0.0814	0.16141	P	ko:K02036
DMR38_06285	with_protein	phoU	phosphate signaling complex protein PhoU	7.18007	11.4823	0.677342	0.03375	0.0794804	P	ko:K02039
DMR38_06290	with_protein	DMR38_06290	DUF47 family protein	159.868	94.384	-0.760267	0.0979	0.187006	P	ko:K07220
DMR38_06295	with_protein	DMR38_06295	inorganic phosphate transporter	302.581	123.431	-1.29362	5e-05	0.000271917	P	ko:K03306
DMR38_06300	with_protein	DMR38_06300	DUF512 domain-containing protein	58.521	38.8736	-0.590164	0.00405	0.0133957	C	-
DMR38_06305	with_protein	DMR38_06305	ribosome biogenesis GTPase Der	80.4041	48.3574	-0.733532	0.0004	0.00180447	S	ko:K03977
DMR38_06310	with_protein	DMR38_06310	NAD(P)H-dependent glycerol-3-phosphate dehydrogenase	165.712	67.3866	-1.29814	5e-05	0.000271917	I	ko:K00057
DMR38_06315	with_protein	spoIVA	stage IV sporulation protein A	247.342	131.782	-0.908354	5e-05	0.000271917	S	ko:K06398
DMR38_06320	with_protein	DMR38_06320	YicC family protein	96.2629	125.814	0.386241	0.05825	0.123696	S	-
DMR38_06325	with_protein	DMR38_06325	DUF370 domain-containing protein	127.274	126.503	-0.00876613	0.9948	0.996146	S	ko:K09777
DMR38_06330	with_protein	DMR38_06330	guanylate kinase	241.31	165.219	-0.546508	0.23445	0.362165	F	ko:K00942
DMR38_06335	with_protein	DMR38_06335	DNA-directed RNA polymerase subunit omega	97.9104	207.68	1.08483	0.53285	0.660477	K	ko:K03060
DMR38_06340	with_protein	coaBC	bifunctional phosphopantothenoylcysteine decarboxylase/phosphopantothenate--cysteine ligase CoaBC	293.035	249.299	-0.233196	0.37095	0.510425	H	ko:K01598,ko:K13038
DMR38_06345	with_protein	priA	primosomal protein N'	5.50466	4.0227	-0.452489	0.0782	0.15672	L	ko:K04066
DMR38_06350	with_protein	def	peptide deformylase	6.9945	5.00656	-0.482401	0.7754	0.850947	J	ko:K01462
DMR38_06355	with_protein	DMR38_06355	methionyl-tRNA formyltransferase	128.882	57.0308	-1.17624	5e-05	0.000271917	J	ko:K00604
DMR38_06360	with_protein	DMR38_06360	zinc metallopeptidase	152.84	89.011	-0.779967	5e-05	0.000271917	S	ko:K06973
DMR38_06365	with_protein	rsmB	16S rRNA (cytosine(967)-C(5))-methyltransferase RsmB	44.7934	36.6749	-0.288493	0.15935	0.271659	J	ko:K03500
DMR38_06370	with_protein	rlmN	23S rRNA (adenine(2503)-C(2))-methyltransferase RlmN	49.5313	47.9332	-0.0473152	0.81495	0.880462	J	ko:K06941
DMR38_06375	with_protein	DMR38_06375	Stp1/IreP family PP2C-type Ser/Thr phosphatase	88.5199	48.7867	-0.859514	0.24525	0.373768	T	ko:K20074
DMR38_06380	with_protein	pknB	Stk1 family PASTA domain-containing Ser/Thr kinase	228.245	143.968	-0.664835	0.0044	0.0144058	KLT	ko:K12132
DMR38_06385	with_protein	rsgA	ribosome small subunit-dependent GTPase A	79.2017	60.1636	-0.396641	0.05625	0.120463	S	ko:K06949
DMR38_06390	with_protein	DMR38_06390	ribulose-phosphate 3-epimerase	74.7782	42.6458	-0.810214	0.0002	0.000966816	G	ko:K01783
DMR38_06395	with_protein	DMR38_06395	thiamine diphosphokinase	195.872	119.719	-0.710259	0.0009	0.00365089	H	ko:K00949
DMR38_06400	with_protein	rpmB	50S ribosomal protein L28	2460.94	1353.04	-0.863005	5e-05	0.000271917	J	ko:K02902
DMR38_06405	with_protein	DMR38_06405	Asp23/Gls24 family envelope stress response protein	80.6113	104.81	0.378722	0.10895	0.203231	S	-
DMR38_06410	with_protein	DMR38_06410	DAK2 domain-containing protein	185.03	136.464	-0.439239	0.0388	0.088921	S	ko:K07030
DMR38_06415	with_protein	recG	ATP-dependent DNA helicase RecG	9.212	6.55083	-0.491837	0.03515	0.082166	L	ko:K03655
DMR38_06420	with_protein	rsmD	16S rRNA (guanine(966)-N(2))-methyltransferase RsmD	98.8586	128.515	0.378498	0.0683	0.140706	L	ko:K08316
DMR38_06425	with_protein	coaD	pantetheine-phosphate adenylyltransferase	48.6812	77.7607	0.675676	0.003	0.0103801	H	ko:K00954
DMR38_06430	with_protein	DMR38_06430	ATPase	343.368	243.899	-0.493472	0.0536	0.115771	C	-
DMR38_06435	with_protein	ylbJ	sporulation integral membrane protein YlbJ	26.2062	50.5188	0.946912	0.02885	0.0697421	S	-
DMR38_06440	with_protein	DMR38_06440	nucleotidyltransferase	9.64271	39.1285	2.02071	5e-05	0.000271917	S	-
DMR38_06445	with_protein	DMR38_06445	phosphate acetyltransferase	1335.19	682.301	-0.968565	5e-05	0.000271917	C	ko:K00625
DMR38_06450	with_protein	DMR38_06450	acetate kinase	1554.17	817.876	-0.92619	0.0004	0.00180447	F	ko:K00925
DMR38_06455	with_protein	DMR38_06455	DUF177 domain-containing protein	764.452	610.554	-0.324307	0.12515	0.225401	S	ko:K07040
DMR38_06460	with_protein	DMR38_06460	50S ribosomal protein L32	3321.33	1708.96	-0.958642	5e-05	0.000271917	J	ko:K02911
DMR38_06465	with_protein	DMR38_06465	hypothetical protein	42.6821	22.4696	-0.925657	0.67785	0.779342	-	-
DMR38_06470	with_protein	plsX	phosphate acyltransferase PlsX	234.678	102.816	-1.19062	5e-05	0.000271917	I	ko:K03621
DMR38_06475	with_protein	acpP	acyl carrier protein	841.593	757.059	-0.152717	0.46775	0.602887	IQ	ko:K02078
DMR38_06480	with_protein	DMR38_06480	ribonuclease III	18.7323	20.0054	0.0948614	0.70735	0.802061	J	ko:K03685
DMR38_06485	with_protein	DMR38_06485	radical SAM protein	32.863	24.346	-0.432779	0.04375	0.0980654	BK	-
DMR38_06490	with_protein	DMR38_06490	DUF4044 domain-containing protein	0	0	nan	1	1	-	-
DMR38_06495	with_protein	smc	chromosome segregation protein SMC	29.2466	23.0198	-0.345394	0.08445	0.166131	D	ko:K03529
DMR38_06500	with_protein	ftsY	signal recognition particle-docking protein FtsY	30.974	17.5796	-0.817155	0.0003	0.00138668	U	ko:K03110
DMR38_06505	with_protein	DMR38_06505	putative DNA-binding protein	62.9241	52.3311	-0.265944	0.3212	0.457872	S	ko:K09787
DMR38_06510	with_protein	DMR38_06510	signal recognition particle protein	195.252	98.8121	-0.982578	5e-05	0.000271917	U	ko:K03106
DMR38_06515	with_protein	rpsP	30S ribosomal protein S16	2245.57	1321.86	-0.764512	0.0005	0.00219009	J	ko:K02959
DMR38_06520	with_protein	DMR38_06520	KH domain-containing protein	1393.54	801.844	-0.797361	0.0002	0.000966816	S	ko:K06960
DMR38_06525	with_protein	rimM	16S rRNA processing protein RimM	11.2417	15.9238	0.502324	0.28615	0.419886	J	ko:K02860
DMR38_06530	with_protein	trmD	tRNA (guanosine(37)-N1)-methyltransferase TrmD	25.0603	18.0167	-0.476069	0.07795	0.156394	J	ko:K00554
DMR38_06535	with_protein	DMR38_06535	50S ribosomal protein L19	210.566	88.665	-1.24784	5e-05	0.000271917	J	ko:K02884
DMR38_06540	with_protein	lepB	signal peptidase I	79.2043	37.356	-1.08424	5e-05	0.000271917	U	ko:K03100
DMR38_06545	with_protein	ylqF	ribosome biogenesis GTPase YlqF	49.4939	19.6995	-1.32909	5e-05	0.000271917	S	ko:K14540
DMR38_06550	with_protein	DMR38_06550	ribonuclease HII	56.3331	122.927	1.12575	5e-05	0.000271917	L	ko:K03470
DMR38_06555	with_protein	DMR38_06555	YraN family protein	15.9068	195.215	3.61735	5e-05	0.000271917	L	ko:K07460
DMR38_06560	with_protein	DMR38_06560	hypothetical protein	0	3.14697	100000	0.02975	0.071564	-	-
DMR38_06565	without_protein	DMR38_06565	ATP-binding protein	0.180012	0.291105	0.693447	1	1	O	ko:K07391
DMR38_06570	with_protein	ltrA	group II intron reverse transcriptase/maturase	0	0	nan	1	1	L	-
DMR38_06575	without_protein	DMR38_06575	ATP-binding protein	0.858474	0.988734	0.203808	0.73775	0.824198	O	ko:K07391
DMR38_06580	with_protein	dprA	DNA-protecting protein DprA	17.8994	18.1941	0.0235595	0.91675	0.946895	LU	ko:K04096
DMR38_06585	with_protein	topA	type I DNA topoisomerase	38.2915	27.3813	-0.483833	0.0187	0.0488567	L	ko:K03168
DMR38_06590	with_protein	codY	GTP-sensing pleiotropic transcriptional regulator CodY	163.2	267.438	0.712563	0.00055	0.00237876	K	ko:K03706
DMR38_06595	with_protein	rpsB	30S ribosomal protein S2	626.689	318.222	-0.977716	5e-05	0.000271917	J	ko:K02967
DMR38_06600	with_protein	DMR38_06600	elongation factor Ts	837.796	454.937	-0.880932	0.00015	0.000747961	J	ko:K02357
DMR38_06605	with_protein	DMR38_06605	UMP kinase	415.092	268.614	-0.627897	0.00235	0.00837892	F	ko:K09903
DMR38_06610	with_protein	DMR38_06610	ribosome recycling factor	1549.1	918.363	-0.754294	0.00035	0.00160084	J	ko:K02838
DMR38_06615	with_protein	DMR38_06615	isoprenyl transferase	157.261	122.198	-0.36394	0.0703	0.144017	H	ko:K00806
DMR38_06620	with_protein	DMR38_06620	phosphatidate cytidylyltransferase	72.1337	61.1422	-0.238505	0.2507	0.379744	I	ko:K00981
DMR38_06625	with_protein	DMR38_06625	1-deoxy-D-xylulose-5-phosphate reductoisomerase	115.429	79.2648	-0.542253	0.00795	0.0238028	I	ko:K00099
DMR38_06630	with_protein	rseP	RIP metalloprotease RseP	98.9983	90.3103	-0.132513	0.50295	0.633859	M	ko:K11749
DMR38_06635	with_protein	ispG	flavodoxin-dependent (E)-4-hydroxy-3-methylbut-2-enyl-diphosphate synthase	73.9007	54.5067	-0.439154	0.0298	0.071663	I	ko:K03526
DMR38_06640	with_protein	rimP	ribosome maturation factor RimP	8.50372	13.3196	0.647385	0.06055	0.12774	S	ko:K09748
DMR38_06645	with_protein	nusA	transcription termination/antitermination protein NusA	58.6837	38.3271	-0.614595	0.00335	0.0114125	K	ko:K02600
DMR38_06650	with_protein	DMR38_06650	DUF448 domain-containing protein	51.5412	34.2681	-0.58886	0.28235	0.416088	K	ko:K07742
DMR38_06655	with_protein	DMR38_06655	50S ribosomal protein L7ae-like protein	95.3673	92.8888	-0.03799	0.89255	0.929393	J	-
DMR38_06660	with_protein	infB	translation initiation factor IF-2	67.8612	44.0512	-0.623406	0.0024	0.00853457	J	ko:K02519
DMR38_06665	with_protein	rbfA	30S ribosome-binding factor RbfA	171.636	142.43	-0.269099	0.53495	0.661973	J	ko:K02834
DMR38_06670	with_protein	DMR38_06670	bifunctional oligoribonuclease/PAP phosphatase NrnA	83.2941	58.0946	-0.51981	0.07585	0.153113	S	ko:K06881
DMR38_06675	with_protein	truB	tRNA pseudouridine(55) synthase TruB	57.0058	30.8409	-0.886264	0.0286	0.0692414	J	ko:K03177
DMR38_06680	with_protein	DMR38_06680	bifunctional riboflavin kinase/FAD synthetase	29.0527	41.7341	0.522554	0.017	0.0452129	H	ko:K11753
DMR38_06685	with_protein	rpsO	30S ribosomal protein S15	344.561	376.635	0.128408	0.54405	0.66922	J	ko:K02956
DMR38_06690	with_protein	DMR38_06690	polyribonucleotide nucleotidyltransferase	167.472	104.623	-0.67872	0.0015	0.00567812	J	ko:K00962
DMR38_06695	with_protein	DMR38_06695	insulinase family protein	35.3969	23.2091	-0.608932	0.00515	0.0164509	S	-
DMR38_06700	with_protein	DMR38_06700	YlmC/YmxH family sporulation protein	0.683654	11.0529	4.01501	0.08115	0.161033	S	-
DMR38_06705	with_protein	DMR38_06705	Clp protease	46.7463	39.036	-0.260047	0.245	0.37367	OU	ko:K01358
DMR38_06710	with_protein	DMR38_06710	DNA translocase FtsK	60.1972	75.7029	0.330652	0.1044	0.196424	D	ko:K03466
DMR38_06715	with_protein	rimO	30S ribosomal protein S12 methylthiotransferase RimO	41.6657	67.4654	0.695288	0.0005	0.00219009	J	ko:K14441
DMR38_06720	with_protein	pgsA	CDP-diacylglycerol--glycerol-3-phosphate 3-phosphatidyltransferase	88.4983	111.501	0.333335	0.1113	0.206588	I	ko:K00995,ko:K08744
DMR38_06725	with_protein	recA	recombinase RecA	677.406	528.125	-0.359141	0.1206	0.219336	L	ko:K03553
DMR38_06730	with_protein	rny	ribonuclease Y	1059.78	865.464	-0.292219	0.25515	0.384607	S	ko:K18682
DMR38_06735	with_protein	DMR38_06735	stage V sporulation protein S	1164.87	783.38	-0.572385	0.00535	0.0169989	S	ko:K06416
DMR38_06740	with_protein	DMR38_06740	decaprenyl-phosphate phosphoribosyltransferase	54.4998	117.858	1.11273	5e-05	0.000271917	H	-
DMR38_06745	with_protein	DMR38_06745	hypothetical protein	30.4631	70.0342	1.201	5e-05	0.000271917	M	-
DMR38_06750	with_protein	DMR38_06750	transporter	22.3307	113.938	2.35115	0.0006	0.00256003	P	-
DMR38_06755	with_protein	DMR38_06755	aminotransferase class I/II-fold pyridoxal phosphate-dependent enzyme	268.655	164.204	-0.710265	0.0008	0.0032966	E	ko:K00812,ko:K10907
DMR38_06760	with_protein	DMR38_06760	HPr family phosphocarrier protein	2412.66	2288.42	-0.0762728	0.7124	0.805919	G	ko:K02784,ko:K11189
DMR38_06765	with_protein	DMR38_06765	DUF378 domain-containing protein	0	21.2896	100000	5e-05	0.000271917	S	ko:K09779
DMR38_06770	with_protein	DMR38_06770	adenylosuccinate lyase	126.159	46.1654	-1.45036	5e-05	0.000271917	F	ko:K01756
DMR38_06775	with_protein	DMR38_06775	hypothetical protein	0.405729	0.762773	0.910737	0.2065	0.330353	-	-
DMR38_06780	with_protein	DMR38_06780	glutamate--tRNA ligase	116.825	95.7385	-0.287178	0.1528	0.263161	J	ko:K01885,ko:K09698
DMR38_06785	with_protein	DMR38_06785	glyceraldehyde-3-phosphate dehydrogenase	2983.63	861.662	-1.79187	5e-05	0.000271917	G	ko:K00134
DMR38_06790	with_protein	DMR38_06790	D-alanyl-D-alanine carboxypeptidase	29.5468	30.7646	0.0582693	0.7827	0.857036	M	ko:K01286
DMR38_06795	with_protein	DMR38_06795	NUDIX domain-containing protein	4.33002	9.37508	1.11446	0.00365	0.0122586	L	-
DMR38_06800	with_protein	DMR38_06800	nicotinate phosphoribosyltransferase	198.106	198.97	0.00627835	0.97715	0.984408	H	ko:K00763
DMR38_06805	with_protein	DMR38_06805	thiamine phosphate synthase	29.9261	20.7032	-0.531551	0.03505	0.0820035	H	ko:K00788
DMR38_06810	with_protein	DMR38_06810	response regulator	35.9026	56.6139	0.657068	0.01765	0.0465885	T	ko:K03413
DMR38_06815	with_protein	DMR38_06815	HAMP domain-containing protein	32.6627	63.1698	0.951591	5e-05	0.000271917	NT	ko:K03406
DMR38_06820	with_protein	DMR38_06820	BlaI/MecI/CopY family transcriptional regulator	46.9684	33.9947	-0.466381	0.0879	0.171642	K	ko:K02171
DMR38_06825	with_protein	DMR38_06825	peptidase M56	14.8105	18.6886	0.335538	0.12815	0.229524	KT	ko:K02172
DMR38_06830	with_protein	DMR38_06830	peptidase	5.9186	4.01595	-0.559515	0.06825	0.140639	O	-
DMR38_06835	with_protein	DMR38_06835	sigma-70 family RNA polymerase sigma factor	1.94225	1.93546	-0.00505242	0.97245	0.981929	K	ko:K03088
DMR38_06840	with_protein	DMR38_06840	DUF4179 domain-containing protein	0.94676	2.18746	1.20819	0.01065	0.030479	S	-
DMR38_06845	with_protein	DMR38_06845	IclR family transcriptional regulator	62.5148	75.4865	0.272021	0.1844	0.303374	K	-
DMR38_06850	with_protein	eda	bifunctional 4-hydroxy-2-oxoglutarate aldolase/2-dehydro-3-deoxy-phosphogluconate aldolase	6371.42	5960.5	-0.0961816	0.7324	0.820376	G	ko:K01625
DMR38_06855	with_protein	DMR38_06855	MFS transporter	7.2161	8.56828	0.247786	0.3744	0.513527	G	-
DMR38_06860	with_protein	DMR38_06860	ATP-binding protein	6.63161	5.16533	-0.360499	0.5358	0.662426	F	-
DMR38_06865	with_protein	def	peptide deformylase	19.7339	10.7436	-0.877199	0.0102	0.0293682	J	ko:K01462
DMR38_06870	with_protein	DMR38_06870	HAMP domain-containing protein	2.92427	3.87585	0.406436	0.15715	0.268874	NT	ko:K03406
DMR38_06875	with_protein	amrA	AmmeMemoRadiSam system protein A	208.539	190.378	-0.13145	0.5325	0.660195	S	ko:K06990,ko:K09141
DMR38_06880	with_protein	amrS	AmmeMemoRadiSam system radical SAM enzyme	255.309	296.954	0.217995	0.2978	0.432416	C	ko:K04069
DMR38_06885	with_protein	DMR38_06885	helix-turn-helix domain-containing protein	34.7638	28.0676	-0.30868	0.2039	0.327412	K	-
DMR38_06890	with_protein	DMR38_06890	AzlC family ABC transporter permease	8.81939	8.05368	-0.131031	0.65995	0.765028	E	-
DMR38_06895	with_protein	DMR38_06895	AzlD domain-containing protein	0	1.88128	100000	0.1322	0.234875	S	-
DMR38_06900	with_protein	DMR38_06900	alanyl-tRNA editing protein	12.8317	11.1651	-0.200716	0.4755	0.610245	S	ko:K07050
DMR38_06905	with_protein	DMR38_06905	helix-turn-helix domain-containing protein	13.1676	25.0461	0.927594	0.0001	0.000515687	K	-
DMR38_06910	without_protein	DMR38_06910	GNAT family acetyltransferase	9.98472	10.4095	0.0601069	0.8234	0.88591	S	-
DMR38_06915	with_protein	DMR38_06915	ArsC family transcriptional regulator	2.46553	12.217	2.30892	0.0023	0.00822062	P	-
DMR38_06920	with_protein	DMR38_06920	AI-2E family transporter	13.1055	37.2021	1.50521	5e-05	0.000271917	S	-
DMR38_06925	with_protein	DMR38_06925	hypothetical protein	12.2088	198.992	4.02672	0.0002	0.000966816	-	-
DMR38_06930	with_protein	DMR38_06930	HAMP domain-containing protein	23.8445	47.3813	0.990661	5e-05	0.000271917	NT	ko:K03406
DMR38_06935	with_protein	DMR38_06935	HAMP domain-containing histidine kinase	2.40659	6.60884	1.45741	5e-05	0.000271917	T	-
DMR38_06940	with_protein	DMR38_06940	response regulator	8.3326	7.11648	-0.227603	0.4709	0.606076	T	-
DMR38_06945	without_protein	DMR38_06945	DNA-binding protein	0	8.70337	100000	1	1	-	-
DMR38_06950	with_protein	DMR38_06950	ATP-binding cassette domain-containing protein	0.225782	0.803036	1.83053	0.08395	0.16541	V	ko:K01990,ko:K20459,ko:K20490
DMR38_06955	with_protein	DMR38_06955	transporter	0.495533	0.727213	0.553397	0.5514	0.675123	S	ko:K20460
DMR38_06960	with_protein	DMR38_06960	ABC transporter permease	2.32385	3.71518	0.676915	0.11605	0.21298	S	ko:K20461
DMR38_06965	with_protein	DMR38_06965	response regulator	0.375576	3.8022	3.33966	0.00175	0.00649649	KT	-
DMR38_06970	with_protein	DMR38_06970	HAMP domain-containing protein	3.13903	4.18052	0.413364	0.1358	0.240135	NT	ko:K03406
DMR38_06975	with_protein	DMR38_06975	hypothetical protein	230.275	203.097	-0.181189	0.36795	0.507744	S	ko:K09138
DMR38_06980	with_protein	DMR38_06980	hypothetical protein	99.6898	151.058	0.599585	0.00285	0.00991206	-	-
DMR38_06985	with_protein	DMR38_06985	4Fe-4S cluster-binding domain-containing protein	48.0099	57.595	0.262612	0.23755	0.365903	C	ko:K04068
DMR38_06990	with_protein	DMR38_06990	hypothetical protein	0.216563	29.391	7.08444	0.01545	0.041737	-	-
DMR38_06995	with_protein	DMR38_06995	AAA family ATPase	128.602	115.824	-0.150979	0.4613	0.596766	O	-
DMR38_07000	with_protein	DMR38_07000	helix-hairpin-helix domain-containing protein	1.79895	29.9792	4.05873	5e-05	0.000271917	L	-
DMR38_07005	with_protein	DMR38_07005	hypothetical protein	0.70938	24.21	5.0929	0.03075	0.0734659	L	-
DMR38_07010	with_protein	DMR38_07010	DUF2997 domain-containing protein	34.3262	113.798	1.72909	5e-05	0.000271917	S	-
DMR38_07015	with_protein	DMR38_07015	pyridoxamine 5-phosphate oxidase	9247.31	11170.4	0.272575	0.31745	0.45393	S	-
DMR38_07020	with_protein	DMR38_07020	chemotaxis protein	6.5585	5.24173	-0.323323	0.2392	0.367847	NT	ko:K03406
DMR38_07025	with_protein	DMR38_07025	sodium:solute symporter	2933	94.3393	-4.95837	5e-05	0.000271917	E	ko:K03307
DMR38_07030	with_protein	DMR38_07030	electron transfer flavoprotein subunit beta/FixA family protein	64.9295	20.0057	-1.69846	5e-05	0.000271917	C	ko:K03521
DMR38_07035	with_protein	DMR38_07035	electron transfer flavoprotein subunit alpha/FixB family protein	197.868	40.5944	-2.28519	5e-05	0.000271917	C	ko:K03522
DMR38_07040	with_protein	DMR38_07040	FAD-binding oxidoreductase	327.74	51.8058	-2.66137	5e-05	0.000271917	C	ko:K00104
DMR38_07045	with_protein	DMR38_07045	cupin	137.797	88.4	-0.640426	0.0169	0.0449914	G	-
DMR38_07050	with_protein	DMR38_07050	helix-turn-helix domain-containing protein	8.94162	19.5088	1.12552	0.0781	0.156578	-	-
DMR38_07055	with_protein	DMR38_07055	FCD domain-containing protein	8.59384	9.13142	0.0875363	0.77735	0.852623	K	ko:K05799
DMR38_07060	with_protein	DMR38_07060	oligopeptide transporter, OPT family	430.266	22.711	-4.24377	5e-05	0.000271917	S	-
[truncated: 2,919 more rows]
